# Supplementary material for: Deciphering the trophic interaction between Akkermansia muciniphila and the butyrogenic gut commensal Anaerostipes caccae using a metatranscriptomic approach
Source: Antonie Van Leeuwenhoek. 2018 Feb 19;111(6):859–73. doi: 10.1007/s10482-018-1040-x (PMC5945754; doi:10.1007/s10482-018-1040-x)
Supplement: Supplementary file 2 — Supplementary material 2 (XLSX 314 kb) [file 10482_2018_1040_MOESM2_ESM.xlsx]

## Sheet: Table S2
Table S2.
Organism	Amount of reads hitting to	Percentage
Akkermansia{239934}	93729	0.011568
unclassified_Bacteria	3443	0.000424933
N/A	2295	0.000283247
Anaerostipes{207244}	976	0.000120457
Bacillus{1386}	861	0.000106264
Roseburia{841}	494	6.09691e-05
Bifidobacterium{1678}	478	5.89944e-05
Staphylococcus{1279}	412	5.08488e-05
Homo{9605}	333	4.10986e-05
unclassified_Primates	228	2.81396e-05
unclassified_Clostridiales	218	2.69054e-05
unclassified_	170	2.09813e-05
{}	155	1.913e-05
unclassified_Streptophyta	118	1.45635e-05
Eubacterium{1730}	103	1.27122e-05
Streptomyces{1883}	101	1.24654e-05
unclassified_Mammalia	100	1.23419e-05
unclassified_Verrucomicrobia	97	1.19717e-05
unclassified_Bacillales	95	1.17248e-05
unclassified_Bacillaceae	89	1.09843e-05
unclassified_Hominidae	83	1.02438e-05
Serratia{613}	78	9.62671e-06
Lysinibacillus{400634}	74	9.13303e-06
Clostridium{1485}	71	8.76277e-06
unclassified_Lachnospiraceae	61	7.52858e-06
unclassified_Enterobacteriaceae	53	6.54122e-06
unclassified_Firmicutes	50	6.17097e-06
unclassified_Poaceae	48	5.92413e-06
Hordeum{4512}	36	4.4431e-06
Lactobacillus{1578}	36	4.4431e-06
unclassified_Eukaryota	33	4.07284e-06
Picea{3328}	31	3.826e-06
Geobacillus{129337}	26	3.2089e-06
unclassified_Gammaproteobacteria	26	3.2089e-06
Propionibacterium{1743}	26	3.2089e-06
unclassified_Actinobacteria	26	3.2089e-06
Pseudomonas{286}	25	3.08548e-06
Mus{10088}	23	2.83864e-06
unclassified_Bacilli	18	2.22155e-06
Sus{9822}	17	2.09813e-06
unclassified_Chordata	17	2.09813e-06
Burkholderia{32008}	17	2.09813e-06
Streptococcus{1301}	17	2.09813e-06
Nocardiopsis{2013}	17	2.09813e-06
unclassified_Alphaproteobacteria	17	2.09813e-06
Paenibacillus{44249}	17	2.09813e-06
Corynebacterium{1716}	15	1.85129e-06
unclassified_Proteobacteria	15	1.85129e-06
Agrobacterium{357}	14	1.72787e-06
Ovis{9935}	12	1.48103e-06
Frankia{1854}	11	1.35761e-06
unclassified_Verrucomicrobiaceae	11	1.35761e-06
Pediococcus{1253}	11	1.35761e-06
Apteryx{8821}	11	1.35761e-06
Acetivibrio{35829}	10	1.23419e-06
Mycobacterium{1763}	10	1.23419e-06
Cyprinus{7961}	10	1.23419e-06
Nannochloropsis{5748}	10	1.23419e-06
Gordonia{2053}	9	1.11077e-06
Methylobacterium{407}	9	1.11077e-06
Acinetobacter{469}	9	1.11077e-06
Nocardia{1817}	9	1.11077e-06
unclassified_Actinomycetales	8	9.87355e-07
Desulfovibrio{872}	8	9.87355e-07
Danio{7954}	8	9.87355e-07
Moraxella{475}	7	8.63935e-07
unclassified_Nostocaceae	7	8.63935e-07
Rhodococcus{1827}	7	8.63935e-07
Halorubrum{56688}	7	8.63935e-07
unclassified_Pinaceae	7	8.63935e-07
Rhizobium{379}	7	8.63935e-07
unclassified_Clostridia	7	8.63935e-07
Triticum{4564}	7	8.63935e-07
Sphingomonas{13687}	6	7.40516e-07
Solanum{4107}	6	7.40516e-07
Schistosoma{6181}	6	7.40516e-07
Drosophila{7215}	6	7.40516e-07
unclassified_Moraxellaceae	6	7.40516e-07
Ralstonia{48736}	6	7.40516e-07
Kocuria{57493}	6	7.40516e-07
Oryza{4527}	6	7.40516e-07
Actinomyces{1654}	5	6.17097e-07
unclassified_Bifidobacteriaceae	5	6.17097e-07
Salinispora{168694}	5	6.17097e-07
Bacteroides{816}	5	6.17097e-07
Fulvivirga{396811}	5	6.17097e-07
Saccharomonospora{1851}	5	6.17097e-07
Micromonospora{1873}	5	6.17097e-07
Plasmodium{5820}	4	4.93677e-07
Listeria{1637}	4	4.93677e-07
Amycolatopsis{1813}	4	4.93677e-07
Mesorhizobium{68287}	4	4.93677e-07
Campylobacter{194}	4	4.93677e-07
unclassified_Lactobacillales	4	4.93677e-07
Aeromonas{642}	4	4.93677e-07
Plesiocystis{191767}	4	4.93677e-07
Tupaia{9394}	4	4.93677e-07
Cupriavidus{106589}	4	4.93677e-07
Brachyspira{29521}	4	4.93677e-07
Brassica{3705}	4	4.93677e-07
Rothia{32207}	4	4.93677e-07
Monoraphidium{34111}	4	4.93677e-07
Leishmania{5658}	4	4.93677e-07
Actinidia{3624}	4	4.93677e-07
Azospirillum{191}	4	4.93677e-07
Haemophilus{724}	4	4.93677e-07
Strongyloides{6247}	3	3.70258e-07
Rhodotorula{5533}	3	3.70258e-07
Bradyrhizobium{374}	3	3.70258e-07
Caulobacter{75}	3	3.70258e-07
Deinococcus{1298}	3	3.70258e-07
Marinobacter{2742}	3	3.70258e-07
Pinus{3337}	3	3.70258e-07
Enterobius{51027}	3	3.70258e-07
unclassified_Poales	3	3.70258e-07
Stegastes{80992}	3	3.70258e-07
Polaromonas{52972}	3	3.70258e-07
Prevotella{838}	3	3.70258e-07
Acidovorax{12916}	3	3.70258e-07
Vitis{3603}	3	3.70258e-07
Eimeria{5800}	3	3.70258e-07
Gongylonema{637852}	3	3.70258e-07
Leptospira{171}	3	3.70258e-07
Dipodomys{10016}	3	3.70258e-07
Saccharopolyspora{1835}	3	3.70258e-07
Geobacter{28231}	3	3.70258e-07
Rhodanobacter{75309}	3	3.70258e-07
Thermotoga{2335}	3	3.70258e-07
Syphacia{412122}	3	3.70258e-07
Trichobilharzia{100601}	3	3.70258e-07
Paracoccus{265}	3	3.70258e-07
Dasypus{9360}	2	2.46839e-07
Asticcacaulis{76890}	2	2.46839e-07
Rhodopirellula{265488}	2	2.46839e-07
Sphingobium{165695}	2	2.46839e-07
Nonomuraea{83681}	2	2.46839e-07
Desulfurispirillum{393029}	2	2.46839e-07
Oryzias{8089}	2	2.46839e-07
Callithrix{9481}	2	2.46839e-07
Spirochaeta{146}	2	2.46839e-07
Ascaris{6251}	2	2.46839e-07
Neisseria{482}	2	2.46839e-07
Achromobacter{222}	2	2.46839e-07
Novosphingobium{165696}	2	2.46839e-07
Leucobacter{55968}	2	2.46839e-07
Haloferax{2251}	2	2.46839e-07
Rubrivivax{28067}	2	2.46839e-07
Exophiala{5583}	2	2.46839e-07
Volvox{3066}	2	2.46839e-07
Gallus{9030}	2	2.46839e-07
Methylocystis{133}	2	2.46839e-07
unclassified_Brassicaceae	2	2.46839e-07
Microbacterium{33882}	2	2.46839e-07
unclassified_Staphylococcaceae	2	2.46839e-07
Dehalobacter{56112}	2	2.46839e-07
Heligmosomoides{6338}	2	2.46839e-07
Priapulus{37847}	2	2.46839e-07
Enhydrobacter{212791}	2	2.46839e-07
Oscillibacter{459786}	2	2.46839e-07
Bordetella{517}	2	2.46839e-07
Arabidopsis{3701}	2	2.46839e-07
Macrococcus{69965}	2	2.46839e-07
Medicago{3877}	2	2.46839e-07
Megamonas{158846}	2	2.46839e-07
Giardia{5740}	2	2.46839e-07
Micrococcus{1269}	2	2.46839e-07
Malus{3749}	2	2.46839e-07
Mahella{252965}	2	2.46839e-07
Sinorhizobium{28105}	2	2.46839e-07
Rhodobacter{1060}	2	2.46839e-07
Pseudacidovorax{433923}	2	2.46839e-07
Gluconacetobacter{89583}	2	2.46839e-07
Sturnus{9171}	2	2.46839e-07
Archangium{47}	2	2.46839e-07
Coturnix{9090}	2	2.46839e-07
Cucumis{3655}	2	2.46839e-07
Sorex{9379}	2	2.46839e-07
Nippostrongylus{27834}	2	2.46839e-07
Citricoccus{169133}	2	2.46839e-07
Natrialba{63742}	2	2.46839e-07
Mobilicoccus{984996}	2	2.46839e-07
Treponema{157}	2	2.46839e-07
Saprolegnia{4769}	2	2.46839e-07
Citrus{2706}	2	2.46839e-07
Wasmannia{64792}	2	2.46839e-07
Alcanivorax{59753}	2	2.46839e-07
Variovorax{34072}	2	2.46839e-07
Syntrophomonas{862}	2	2.46839e-07
Dyella{231454}	2	2.46839e-07
Myxococcus{32}	2	2.46839e-07
Malassezia{55193}	2	2.46839e-07
Euglena{3038}	2	2.46839e-07
Monodelphis{13615}	2	2.46839e-07
Vigna{3913}	2	2.46839e-07
unclassified_Aphididae	2	2.46839e-07
unclassified_Halobacteriaceae	2	2.46839e-07
Vibrio{662}	2	2.46839e-07
Sorangium{39643}	2	2.46839e-07
unclassified_Liliopsida	2	2.46839e-07
Coprococcus{33042}	2	2.46839e-07
Pseudonocardia{1847}	2	2.46839e-07
Wuchereria{6292}	2	2.46839e-07
Rattus{10114}	2	2.46839e-07
Acidiphilium{522}	2	2.46839e-07
Dietzia{37914}	2	2.46839e-07
Thermus{270}	2	2.46839e-07
Sporosarcina{1569}	2	2.46839e-07
unclassified_Rhizobiaceae	2	2.46839e-07
Anaeromyxobacter{161492}	2	2.46839e-07
Vannella{95228}	2	2.46839e-07
Veillonella{29465}	2	2.46839e-07
Lysobacter{68}	2	2.46839e-07
Elioraea{457933}	2	2.46839e-07
Herbaspirillum{963}	2	2.46839e-07
Cicer{3826}	2	2.46839e-07
Nocardioides{1839}	2	2.46839e-07
Lingula{7571}	2	2.46839e-07
Picoides{36302}	2	2.46839e-07
Xanthomonas{338}	2	2.46839e-07
Potyvirus{12195}	2	2.46839e-07
Pan{9596}	2	2.46839e-07
Alistipes{239759}	2	2.46839e-07
Microscilla{1023}	2	2.46839e-07
Kurthia{1649}	2	2.46839e-07
Methylocella{120652}	1	1.23419e-07
Hymenolepis{6215}	1	1.23419e-07
Halorhabdus{146825}	1	1.23419e-07
Argyresthia{572706}	1	1.23419e-07
Collinsella{102106}	1	1.23419e-07
Chthoniobacter{295577}	1	1.23419e-07
Lipotes{118796}	1	1.23419e-07
Fundulus{8077}	1	1.23419e-07
Methylomonas{416}	1	1.23419e-07
Pyrus{3766}	1	1.23419e-07
Bubalus{9918}	1	1.23419e-07
Balaenoptera{9766}	1	1.23419e-07
Caenorhabditis{6237}	1	1.23419e-07
Fluviicola{332102}	1	1.23419e-07
Melioribacter{1134403}	1	1.23419e-07
Polaribacter{52959}	1	1.23419e-07
Halosimplex{171163}	1	1.23419e-07
Magnetococcus{162171}	1	1.23419e-07
Sulfurihydrogenibium{212790}	1	1.23419e-07
Verrucomicrobium{2735}	1	1.23419e-07
Rudaea{886360}	1	1.23419e-07
Thermoanaerobacter{1754}	1	1.23419e-07
unclassified_Burkholderiaceae	1	1.23419e-07
Yokenella{158876}	1	1.23419e-07
Aureococcus{44055}	1	1.23419e-07
Parascaris{6254}	1	1.23419e-07
Strongylocentrotus{7664}	1	1.23419e-07
Dicrocaulon{239288}	1	1.23419e-07
Eptesicus{29077}	1	1.23419e-07
Dendroctonus{77156}	1	1.23419e-07
Cystobacter{42}	1	1.23419e-07
Segniliparus{286801}	1	1.23419e-07
unclassified_Bradyrhizobiaceae	1	1.23419e-07
Thermaerobacter{73918}	1	1.23419e-07
Cimex{30079}	1	1.23419e-07
unclassified_Capnodiales	1	1.23419e-07
Ehrlichia{943}	1	1.23419e-07
Curtobacterium{2034}	1	1.23419e-07
Morganella{581}	1	1.23419e-07
Physeter{9753}	1	1.23419e-07
Azorhizobium{6}	1	1.23419e-07
unclassified_Eubacteriaceae	1	1.23419e-07
Brugia{6278}	1	1.23419e-07
Finegoldia{150022}	1	1.23419e-07
Bilophila{35832}	1	1.23419e-07
Candidatus Phytoplasma{33926}	1	1.23419e-07
Methanolinea{499551}	1	1.23419e-07
unclassified_Cercopithecidae	1	1.23419e-07
Lamprocystis{53452}	1	1.23419e-07
Pasteurella{745}	1	1.23419e-07
Trepomonas{44997}	1	1.23419e-07
unclassified_Neisseriaceae	1	1.23419e-07
Nelumbo{4430}	1	1.23419e-07
Jaculus{48867}	1	1.23419e-07
Spirometra{46580}	1	1.23419e-07
Blautia{572511}	1	1.23419e-07
Daucus{4038}	1	1.23419e-07
unclassified_Cyprinidae	1	1.23419e-07
Luteovirus{12036}	1	1.23419e-07
unclassified_Streptococcaceae	1	1.23419e-07
Methyloversatilis{378210}	1	1.23419e-07
Wohlfahrtiimonas{582472}	1	1.23419e-07
Neospora{29175}	1	1.23419e-07
Poecilia{8080}	1	1.23419e-07
Potexvirus{12176}	1	1.23419e-07
Trypanosoma{5690}	1	1.23419e-07
Auricularia{5230}	1	1.23419e-07
Peromyscus{10040}	1	1.23419e-07
Actinopolyspora{1849}	1	1.23419e-07
Acidithiobacillus{119977}	1	1.23419e-07
unclassified_Heterolobosea	1	1.23419e-07
Schistocephalus{70666}	1	1.23419e-07
Puccinia{5296}	1	1.23419e-07
Nitratireductor{245876}	1	1.23419e-07
Stichococcus{29646}	1	1.23419e-07
Aminomonas{81411}	1	1.23419e-07
unclassified_Alteromonadaceae	1	1.23419e-07
Canis{9611}	1	1.23419e-07
Tyto{56312}	1	1.23419e-07
Blastocystis{12967}	1	1.23419e-07
Elizabethkingia{308865}	1	1.23419e-07
Actinokineospora{39845}	1	1.23419e-07
Marinobacterium{48075}	1	1.23419e-07
Salmonella{590}	1	1.23419e-07
Klebsiella{570}	1	1.23419e-07
Pimelobacter{2044}	1	1.23419e-07
Bhargavaea{941338}	1	1.23419e-07
Echinops{9370}	1	1.23419e-07
Polerovirus{119164}	1	1.23419e-07
Philomachus{198805}	1	1.23419e-07
Entamoeba{5758}	1	1.23419e-07
Creolimax{1040653}	1	1.23419e-07
Laccaria{29882}	1	1.23419e-07
unclassified_Rhodobacteraceae	1	1.23419e-07
Clavibacter{1573}	1	1.23419e-07
Macaca{9539}	1	1.23419e-07
Patulibacter{361607}	1	1.23419e-07
unclassified_Actinopterygii	1	1.23419e-07
Mariniradius{1245590}	1	1.23419e-07
Weissella{46255}	1	1.23419e-07
Afipia{1033}	1	1.23419e-07
Exiguobacterium{33986}	1	1.23419e-07
unclassified_Arthrodermataceae	1	1.23419e-07
Bipolaris{33194}	1	1.23419e-07
Equus{9789}	1	1.23419e-07
Thiothrix{1030}	1	1.23419e-07
Sporothrix{29907}	1	1.23419e-07
unclassified_Rhizobiales	1	1.23419e-07
Lentivirus{11646}	1	1.23419e-07
Haladaptatus{367188}	1	1.23419e-07
Dolosigranulum{29393}	1	1.23419e-07
Synechococcus{1129}	1	1.23419e-07
Zymoseptoria{1047167}	1	1.23419e-07
Biomphalaria{6525}	1	1.23419e-07
Spiroplasma{2132}	1	1.23419e-07
Halorhodospira{85108}	1	1.23419e-07
Dichomitus{114154}	1	1.23419e-07
Oryctolagus{9984}	1	1.23419e-07
unclassified_Ichneumonidae	1	1.23419e-07
Eucommia{4391}	1	1.23419e-07
unclassified_Rosaceae	1	1.23419e-07
Physcomitrella{3217}	1	1.23419e-07
Parastrongyloides{131309}	1	1.23419e-07
Orenia{46468}	1	1.23419e-07
Granulicatella{117563}	1	1.23419e-07
Coprothermobacter{68335}	1	1.23419e-07
Populus{3689}	1	1.23419e-07
unclassified_Erysipelotrichaceae	1	1.23419e-07
Thamnophis{34999}	1	1.23419e-07
Metaseiulus{34637}	1	1.23419e-07
Sporisorium{63265}	1	1.23419e-07
Ceratitis{7212}	1	1.23419e-07
unclassified_Geodermatophilaceae	1	1.23419e-07
unclassified_Rodentia	1	1.23419e-07
Chaetomium{5149}	1	1.23419e-07
Austwickia{1184606}	1	1.23419e-07
Citrobacter{544}	1	1.23419e-07
Parascardovia{196082}	1	1.23419e-07
Janthinobacterium{29580}	1	1.23419e-07
Kibdelosporangium{2029}	1	1.23419e-07
unclassified_Clostridiaceae	1	1.23419e-07
Halobacterium{2239}	1	1.23419e-07
unclassified_Thermoanaerobacteraceae	1	1.23419e-07
Aquila{8960}	1	1.23419e-07
Macruronus{92049}	1	1.23419e-07
Vollenhovia{369248}	1	1.23419e-07
Natronobacterium{2256}	1	1.23419e-07
Isoptericola{254250}	1	1.23419e-07
Myotis{9434}	1	1.23419e-07
Gemella{1378}	1	1.23419e-07
Pseudoxanthomonas{83618}	1	1.23419e-07
Francisella{262}	1	1.23419e-07
Platythyrea{77146}	1	1.23419e-07
Labichthys{556241}	1	1.23419e-07
Helicobacter{209}	1	1.23419e-07
Prosthecobacter{48463}	1	1.23419e-07
Cosmochthonius{1111189}	1	1.23419e-07
Haloterrigena{121871}	1	1.23419e-07
Cellulosimicrobium{157920}	1	1.23419e-07
Tarsius{9476}	1	1.23419e-07
Austrofundulus{52669}	1	1.23419e-07
Clupea{7949}	1	1.23419e-07
Phyllostachys{15747}	1	1.23419e-07
Amastigomonas{172821}	1	1.23419e-07
Azospira{146937}	1	1.23419e-07
Caloramator{44258}	1	1.23419e-07
Comamonas{283}	1	1.23419e-07
unclassified_Trypanosomatidae	1	1.23419e-07
Lactococcus{1357}	1	1.23419e-07
unclassified_Psittacidae	1	1.23419e-07
Ornithorhynchus{9257}	1	1.23419e-07
unclassified_Burkholderiales	1	1.23419e-07
Addax{59514}	1	1.23419e-07
Oscillatoria{1158}	1	1.23419e-07
unclassified_Sciuridae	1	1.23419e-07
Methanosarcina{2207}	1	1.23419e-07
genus	1	1.23419e-07
Haloarcula{2237}	1	1.23419e-07
Alteromonas{226}	1	1.23419e-07
Arachis{3817}	1	1.23419e-07
Rhizophagus{1129544}	1	1.23419e-07
Balearica{30413}	1	1.23419e-07
Trichechus{9776}	1	1.23419e-07
Sinomonas{596707}	1	1.23419e-07
Microcebus{13149}	1	1.23419e-07
Trichosporon{5552}	1	1.23419e-07
Actinopolymorpha{117156}	1	1.23419e-07
Labrenzia{478070}	1	1.23419e-07
Nesterenkonia{57494}	1	1.23419e-07
Fimbriimonas{1005038}	1	1.23419e-07
Parasutterella{577310}	1	1.23419e-07
Kribbella{182639}	1	1.23419e-07
Saccoglossus{10222}	1	1.23419e-07
Meleagris{9102}	1	1.23419e-07
Haplochromis{8121}	1	1.23419e-07
Dermacoccus{57495}	1	1.23419e-07
Phoenix{4719}	1	1.23419e-07
Nitzschia{2857}	1	1.23419e-07
Rhodovulum{34008}	1	1.23419e-07
Eurypyga{54382}	1	1.23419e-07
Nautilia{191291}	1	1.23419e-07
Chlorocebus{392815}	1	1.23419e-07
Citreicella{282682}	1	1.23419e-07
Photorhabdus{29487}	1	1.23419e-07
Phyllobacterium{28100}	1	1.23419e-07
Runella{105}	1	1.23419e-07
Chondrus{2768}	1	1.23419e-07
Capronia{43220}	1	1.23419e-07
Perkinsus{28000}	1	1.23419e-07
Hydrogenophaga{47420}	1	1.23419e-07
Desulfotomaculum{1562}	1	1.23419e-07
Pyramidobacter{638847}	1	1.23419e-07
Cavia{10140}	1	1.23419e-07
Actinomycetospora{402649}	1	1.23419e-07
Methylibium{316612}	1	1.23419e-07
Pythium{4797}	1	1.23419e-07
Cellulomonas{1707}	1	1.23419e-07
Hyphomicrobium{81}	1	1.23419e-07
artificial sequences{81077}	1	1.23419e-07
Hucho{8041}	1	1.23419e-07
Dicrocoelium{57077}	1	1.23419e-07
Janibacter{53457}	1	1.23419e-07
Porphyromonas{836}	1	1.23419e-07
Natrinema{88723}	1	1.23419e-07
Anaerococcus{165779}	1	1.23419e-07
Richelia{98443}	1	1.23419e-07
Truepera{332248}	1	1.23419e-07
Ahrensia{152180}	1	1.23419e-07
Theobroma{3640}	1	1.23419e-07
Gryllus{6998}	1	1.23419e-07
Methanobacterium{2160}	1	1.23419e-07
Methylophilus{16}	1	1.23419e-07
Brevundimonas{41275}	1	1.23419e-07
Massilia{149698}	1	1.23419e-07
Stackebrandtia{283810}	1	1.23419e-07
Kineococcus{33981}	1	1.23419e-07
Python{37579}	1	1.23419e-07
Wenxinia{653686}	1	1.23419e-07
Colletotrichum{5455}	1	1.23419e-07
Schizosaccharomyces{4895}	1	1.23419e-07
Ixodes{6944}	1	1.23419e-07
Callicebus{9522}	1	1.23419e-07
Anolis{28376}	1	1.23419e-07
Lautropia{47670}	1	1.23419e-07
Desulfosporosinus{79206}	1	1.23419e-07
Arthrobacter{1663}	1	1.23419e-07
Odobenus{9706}	1	1.23419e-07
unclassified_Comamonadaceae	1	1.23419e-07
Ochroconis{227045}	1	1.23419e-07
Chryseobacterium{59732}	1	1.23419e-07
unclassified_Cetacea	1	1.23419e-07
Kosmotoga{651456}	1	1.23419e-07
Oribacterium{265975}	1	1.23419e-07
Aerococcus{1375}	1	1.23419e-07
Megasphaera{906}	1	1.23419e-07
Kordiimonas{288021}	1	1.23419e-07
Papilio{7145}	1	1.23419e-07
Gluconobacter{441}	1	1.23419e-07
Synechocystis{1142}	1	1.23419e-07
Thermodesulfobacterium{1740}	1	1.23419e-07
Rickettsia{780}	1	1.23419e-07
Phaeodactylum{2849}	1	1.23419e-07
Azoarcus{12960}	1	1.23419e-07
Angiostrongylus{6312}	1	1.23419e-07
Opitutus{178440}	1	1.23419e-07
Cyanobacterium{102234}	1	1.23419e-07
Methylosinus{425}	1	1.23419e-07
Ureibacillus{160795}	1	1.23419e-07
Mycoplasma{2093}	1	1.23419e-07
Lumbricus{6397}	1	1.23419e-07
Saimiri{9520}	1	1.23419e-07
Sulfurospirillum{57665}	1	1.23419e-07
Phenylobacterium{20}	1	1.23419e-07
Navicula{50949}	1	1.23419e-07
unclassified_Pasteurellaceae	1	1.23419e-07
Gekko{8565}	1	1.23419e-07
Rahnella{34037}	1	1.23419e-07
Congregibacter{393661}	1	1.23419e-07
Pusillimonas{305976}	1	1.23419e-07
Megachile{132116}	1	1.23419e-07
unclassified_Oribatida	1	1.23419e-07
Catelliglobosispora{1121253}	1	1.23419e-07
Proteus{583}	1	1.23419e-07
unclassified_Pteropodidae	1	1.23419e-07
Metallosphaera{41980}	1	1.23419e-07
Phragmites{15745}	1	1.23419e-07
Ceratotherium{9806}	1	1.23419e-07
Edwardsiella{635}	1	1.23419e-07
Total number of non-mapping reads with assigned classification	106398	0.0131316
Total number of non-mapping reads	8102459
Total number of non-mapping reads without assigned classification	7996061	0.986868

## Sheet: Table S4
Table S4.
Please note that GH98 is not listed in the table, due to failure to detect it using automatic annotation. However, it is present in the genome (Amuc_1438) and is upregulated in the co-culture.
CAZY	Total occurrences in genome	Upregulated in A.muc-A.cac co-culture		Downregulated in A.muc-A.cac co-culture		Not differentially expressed in any condition
		Number of CAZY	Number of CAZY with predicted signal peptide \ transmembrane	Number of CAZY	Number of CAZY with predicted signal peptide \ transmembrane
AA4	1	1	None\None	0	_	0
AA6	2	1	1\None	0	_	1
CBM16	1	0	_	0	_	1
CBM32	15	7	5\2	1	None\1	7
CBM35	1	1	None\None	0	_	0
CBM40	1	0	_	0	_	1
CBM48	1	1	None\None	0	_	0
CBM50	3	0	_	1	1\None	2
CBM51	3	3	1\None	0	_	0
CBM67	1	1	1\1	0	_	0
CE1	4	3	2\None	1	None\None	0
CE10	3	0	_	0	_	3
CE11	1	0	_	1	None\None	0
CE2	1	0	_	0	_	1
CE3	10	4	3\None	0	_	6
CE4	2	0	_	2	2\None	0
CE6	5	1	None\None	1	1\None	3
CE9	1	0	_	0	_	1
cohesin	1	0	_	0	_	1
GH105	1	1	1\None	0	_	0
GH109	5	4	2\None	0	_	1
GH110	2	1	None\None	0	_	1
GH123	1	1	1\None	0	_	0
GH13	3	3	None\None	0	_	0
GH16	3	2	2\1	0	_	1
GH18	1	0	_	0	_	1
GH2	5	3	3\None	0	_	2
GH20	11	8	7\None	0	_	3
GH27	1	1	1\None	0	_	0
GH29	4	2	1\1	0	_	2
GH3	1	0	_	0	_	1
GH31	2	0	_	0	_	2
GH33	5	2	1\1	0	_	3
GH35	2	1	1\1	0	_	1
GH36	2	2	1\None	0	_	0
GH37	1	0	_	0	_	1
GH43	2	0	_	0	_	2
GH57	1	0	_	0	_	1
GH75	1	0	_	0	_	1
GH76	1	0	_	0	_	1
GH77	1	0	_	0	_	1
GH78	1	1	None\None	0	_	0
GH84	1	1	1\None	0	_	0
GH89	2	1	1\None	0	_	1
GH95	2	1	None\None	0	_	1
GH97	1	1	None\None	0	_	0
GT10	2	0	_	2	None\None	0
GT11	3	2	None\None	1	None\None	0
GT12	1	0	_	0	_	1
GT19	1	0	_	0	_	1
GT2	15	5	None\None	3	None\1	7
GT26	1	1	None\None	0	_	0
GT28	2	1	None\None	0	_	1
GT30	1	0	_	0	_	1
GT31	1	1	None\None	0	_	0
GT32	1	1	None\None	0	_	0
GT35	1	0	_	1	None\None	0
GT39	1	0	_	0	_	1
GT4	16	7	None\None	5	None\None	4
GT51	3	0	_	2	None\2	1
GT8	3	1	None\None	0	_	2
GT9	2	0	_	0	_	2
PL5	1	1	None\1	0	_	0
Sum of all differentially regulated CAZenzymes per condition	175	79		21		75

## Sheet: Table S5
Table S5.
A.muc-A.cac co-culture
Dup 1			Dup 2
Median		0.00455926	Median		0.00457365
Maximum		2.04042	Maximum		2.06813
Gene	Gene count	Relative abundance (%)	Gene	Gene count	Relative abundance (%)
ANACAC_02594: hypothetical protein	0	0	ANACAC_02137: hypothetical protein	0	0
ANACAC_02137: hypothetical protein	0	0	ANACAC_02281: TnpX site-specific recombinase	0	0
ANACAC_03798: hypothetical protein	0	0	ANACAC_02284: hypothetical protein	0	0
ANACAC_02201: hypothetical protein	0	0	ANACAC_02287: hypothetical protein	0	0
ANACAC_02279: hypothetical protein	0	0	ANACAC_02290: hypothetical protein	0	0
ANACAC_02280: hypothetical protein	0	0	ANACAC_02294: hypothetical protein	0	0
ANACAC_02281: TnpX site-specific recombinase	0	0	ANACAC_02323: hypothetical protein	0	0
ANACAC_02283: hypothetical protein	0	0	ANACAC_02324: SpoVG	0	0
ANACAC_02284: hypothetical protein	0	0	ANACAC_02327: hypothetical protein	0	0
ANACAC_02287: hypothetical protein	0	0	ANACAC_02328: hypothetical protein	0	0
ANACAC_02288: hypothetical protein	0	0	ANACAC_02329: ParB-like protein	0	0
ANACAC_02290: hypothetical protein	0	0	ANACAC_02333: sigma-70%2C region 4	0	0
ANACAC_02294: hypothetical protein	0	0	ANACAC_02335: sigma-70%2C region 4	0	0
ANACAC_02306: hypothetical protein	0	0	ANACAC_02337: hypothetical protein	0	0
ANACAC_02323: hypothetical protein	0	0	ANACAC_02336: hypothetical protein	0	0
ANACAC_02327: hypothetical protein	0	0	ANACAC_02339: hypothetical protein	0	0
ANACAC_02328: hypothetical protein	0	0	ANACAC_02341: hypothetical protein	0	0
ANACAC_02329: ParB-like protein	0	0	ANACAC_02343: NlpC/P60 family protein	0	0
ANACAC_02330: plasmid recombination enzyme	0	0	ANACAC_02348: hypothetical protein	0	0
ANACAC_02331: hypothetical protein	0	0	ANACAC_02350: hypothetical protein	0	0
ANACAC_02332: hypothetical protein	0	0	ANACAC_02351: hypothetical protein	0	0
ANACAC_02333: sigma-70%2C region 4	0	0	ANACAC_02352: hypothetical protein	0	0
ANACAC_02334: RNA polymerase sigma factor%2C sigma-70 family	0	0	ANACAC_02354: hypothetical protein	0	0
ANACAC_02337: hypothetical protein	0	0	ANACAC_02355: DNA (cytosine-5-)-methyltransferase	0	0
ANACAC_02341: hypothetical protein	0	0	ANACAC_02356: hypothetical protein	0	0
ANACAC_02342: hypothetical protein	0	0	ANACAC_02358: hypothetical protein	0	0
ANACAC_02348: hypothetical protein	0	0	ANACAC_02365: hypothetical protein	0	0
ANACAC_02350: hypothetical protein	0	0	ANACAC_02381: hypothetical protein	0	0
ANACAC_02351: hypothetical protein	0	0	ANACAC_02382: hypothetical protein	0	0
ANACAC_02352: hypothetical protein	0	0	ANACAC_02385: hypothetical protein	0	0
ANACAC_02357: hypothetical protein	0	0	ANACAC_02387: hypothetical protein	0	0
ANACAC_02358: hypothetical protein	0	0	ANACAC_02390: hypothetical protein	0	0
ANACAC_02381: hypothetical protein	0	0	ANACAC_02401: hypothetical protein	0	0
ANACAC_02384: hypothetical protein	0	0	ANACAC_02411: hypothetical protein	0	0
ANACAC_02386: phosphoadenosine phosphosulfate reductase family protein	0	0	ANACAC_02421: PTS system sorbose subfamily IIB component	0	0
ANACAC_02388: hypothetical protein	0	0	ANACAC_02422: PTS system fructose IIA component	0	0
ANACAC_02392: hypothetical protein	0	0	ANACAC_02423: hypothetical protein	0	0
ANACAC_02397: hypothetical protein	0	0	ANACAC_02446: hypothetical protein	0	0
ANACAC_02398: Flp pilus assembly protein CpaB	0	0	ANACAC_02499: hypothetical protein	0	0
ANACAC_02399: peptidase%2C A24 family	0	0	ANACAC_01959: hypothetical protein	0	0
ANACAC_02400: hypothetical protein	0	0	ANACAC_01992: hypothetical protein	0	0
ANACAC_02446: hypothetical protein	0	0	ANACAC_02033: hypothetical protein	0	0
ANACAC_02483: hypothetical protein	0	0	ANACAC_02048: hypothetical protein	0	0
ANACAC_02499: hypothetical protein	0	0	ANACAC_02108: hypothetical protein	0	0
ANACAC_02523: hypothetical protein	0	0	ANACAC_01169: hypothetical protein	0	0
ANACAC_02530: PTS system fructose IIA component	0	0	ANACAC_01184: hypothetical protein	0	0
ANACAC_02045: hypothetical protein	0	0	ANACAC_01229: hypothetical protein	0	0
ANACAC_02048: hypothetical protein	0	0	ANACAC_01324: hypothetical protein	0	0
ANACAC_02108: hypothetical protein	0	0	ANACAC_01326: transcriptional regulator%2C HxlR family	0	0
ANACAC_01169: hypothetical protein	0	0	ANACAC_01342: hypothetical protein	0	0
ANACAC_01184: hypothetical protein	0	0	ANACAC_01412: hypothetical protein	0	0
ANACAC_03516: hypothetical protein	0	0	ANACAC_01424: PTS system fructose IIA component	0	0
ANACAC_01309: hypothetical protein	0	0	ANACAC_01425: PTS system sorbose subfamily IIB component	0	0
ANACAC_01310: hypothetical protein	0	0	ANACAC_03535: FeoA domain protein	0	0
ANACAC_01324: hypothetical protein	0	0	ANACAC_01637: hypothetical protein	0	0
ANACAC_01342: hypothetical protein	0	0	ANACAC_01717: hypothetical protein	0	0
ANACAC_01425: PTS system sorbose subfamily IIB component	0	0	ANACAC_01807: hypothetical protein	0	0
ANACAC_03535: FeoA domain protein	0	0	ANACAC_01859: repeat protein	0	0
ANACAC_01598: hypothetical protein	0	0	ANACAC_01862: hypothetical protein	0	0
ANACAC_01637: hypothetical protein	0	0	ANACAC_01894: hypothetical protein	0	0
ANACAC_01717: hypothetical protein	0	0	ANACAC_03583: hypothetical protein	0	0
ANACAC_01720: stage III sporulation protein AF (Spore_III_AF)	0	0	ANACAC_00943: oxidoreductase%2C short chain dehydrogenase/reductase family protein	0	0
ANACAC_01860: hypothetical protein	0	0	ANACAC_00949: hypothetical protein	0	0
ANACAC_01862: hypothetical protein	0	0	ANACAC_00971: hypothetical protein	0	0
ANACAC_01864: hypothetical protein	0	0	ANACAC_01047: hypothetical protein	0	0
ANACAC_01894: hypothetical protein	0	0	ANACAC_01054: hypothetical protein	0	0
ANACAC_01047: hypothetical protein	0	0	ANACAC_01071: hypothetical protein	0	0
ANACAC_01068: hypothetical protein	0	0	ANACAC_00624: hypothetical protein	0	0
ANACAC_01092: hypothetical protein	0	0	ANACAC_00626: hypothetical protein	0	0
ANACAC_00624: hypothetical protein	0	0	ANACAC_00663: hypothetical protein	0	0
ANACAC_00625: hypothetical protein	0	0	ANACAC_00699: hypothetical protein	0	0
ANACAC_00626: hypothetical protein	0	0	ANACAC_00704: hypothetical protein	0	0
ANACAC_00627: hypothetical protein	0	0	ANACAC_00705: hypothetical protein	0	0
ANACAC_00663: hypothetical protein	0	0	ANACAC_00828: hypothetical protein	0	0
ANACAC_00667: phosphoenolpyruvate-dependent sugar phosphotransferase system%2C EIIA 2	0	0	ANACAC_03630: fructose-specific phosphotransferase enzyme IIA component	0	0
ANACAC_00684: sugar-specific transcriptional regulator%2C TrmB family	0	0	ANACAC_00531: hypothetical protein	0	0
ANACAC_00828: hypothetical protein	0	0	ANACAC_00532: hypothetical protein	0	0
ANACAC_03630: fructose-specific phosphotransferase enzyme IIA component	0	0	ANACAC_00539: peroxiredoxin	0	0
ANACAC_00538: putative alkyl hydroperoxide reductase F subunit	0	0	ANACAC_00488: hypothetical protein	0	0
ANACAC_00002: hypothetical protein	0	0	ANACAC_00519: hypothetical protein	0	0
ANACAC_00142: hypothetical protein	0	0	ANACAC_00356: dihydroxyacetone kinase%2C L subunit	0	0
ANACAC_03299: hypothetical protein	0	0	ANACAC_00108: hypothetical protein	0	0
ANACAC_03300: hypothetical protein	0	0	ANACAC_00136: hypothetical protein	0	0
ANACAC_03301: hypothetical protein	0	0	ANACAC_00142: hypothetical protein	0	0
ANACAC_03310: hypothetical protein	0	0	ANACAC_03299: hypothetical protein	0	0
ANACAC_03311: hypothetical protein	0	0	ANACAC_03300: hypothetical protein	0	0
ANACAC_03315: hypothetical protein	0	0	ANACAC_03301: hypothetical protein	0	0
ANACAC_03317: hypothetical protein	0	0	ANACAC_03310: hypothetical protein	0	0
ANACAC_03316: hypothetical protein	0	0	ANACAC_03311: hypothetical protein	0	0
ANACAC_03318: hypothetical protein	0	0	ANACAC_03315: hypothetical protein	0	0
ANACAC_03280: hypothetical protein	0	0	ANACAC_03317: hypothetical protein	0	0
ANACAC_03281: hypothetical protein	0	0	ANACAC_03316: hypothetical protein	0	0
ANACAC_03283: hypothetical protein	0	0	ANACAC_03318: hypothetical protein	0	0
ANACAC_03282: hypothetical protein	0	0	ANACAC_03280: hypothetical protein	0	0
ANACAC_02713: hypothetical protein	0	0	ANACAC_03281: hypothetical protein	0	0
ANACAC_02714: hypothetical protein	0	0	ANACAC_03283: hypothetical protein	0	0
ANACAC_02716: hypothetical protein	0	0	ANACAC_03282: hypothetical protein	0	0
ANACAC_02715: hypothetical protein	0	0	ANACAC_02713: hypothetical protein	0	0
ANACAC_01114: hypothetical protein	0	0	ANACAC_02714: hypothetical protein	0	0
ANACAC_01116: hypothetical protein	0	0	ANACAC_02716: hypothetical protein	0	0
ANACAC_01115: hypothetical protein	0	0	ANACAC_02715: hypothetical protein	0	0
ANACAC_03275: hypothetical protein	0	0	ANACAC_01114: hypothetical protein	0	0
ANACAC_03278: hypothetical protein	0	0	ANACAC_01116: hypothetical protein	0	0
ANACAC_03279: hypothetical protein	0	0	ANACAC_01115: hypothetical protein	0	0
ANACAC_03297: hypothetical protein	0	0	ANACAC_03275: hypothetical protein	0	0
ANACAC_00878: hypothetical protein	0	0	ANACAC_03278: hypothetical protein	0	0
ANACAC_00879: hypothetical protein	0	0	ANACAC_03279: hypothetical protein	0	0
ANACAC_00877: SH3 domain protein	0	0	ANACAC_03297: hypothetical protein	0	0
ANACAC_03399: hypothetical protein	0	0	ANACAC_00878: hypothetical protein	0	0
ANACAC_03724: hypothetical protein	0	0	ANACAC_00879: hypothetical protein	0	0
ANACAC_03426: hypothetical protein	0	0	ANACAC_00877: SH3 domain protein	0	0
ANACAC_03470: PTS system sorbose subfamily IIB component	0	0	ANACAC_03399: hypothetical protein	0	0
ANACAC_03471: PTS system fructose IIA component	0	0	ANACAC_03411: hypothetical protein	0	0
ANACAC_03472: hypothetical protein	0	0	ANACAC_03457: hypothetical protein	0	0
ANACAC_02803: hypothetical protein	0	0	ANACAC_03469: PTS system fructose IIA component	0	0
ANACAC_02824: hypothetical protein	0	0	ANACAC_03470: PTS system sorbose subfamily IIB component	0	0
ANACAC_02876: hypothetical protein	0	0	ANACAC_03471: PTS system fructose IIA component	0	0
ANACAC_02971: hypothetical protein	0	0	ANACAC_03472: hypothetical protein	0	0
ANACAC_02992: hypothetical protein	0	0	ANACAC_02803: hypothetical protein	0	0
ANACAC_03015: hypothetical protein	0	0	ANACAC_02824: hypothetical protein	0	0
ANACAC_03027: PTS system%2C glucitol/sorbitol-specific%2C IIC component	0	0	ANACAC_02876: hypothetical protein	0	0
ANACAC_03166: hypothetical protein	0	0	ANACAC_02938: ABC transporter%2C ATP-binding protein	0	0
ANACAC_03172: hypothetical protein	0	0	ANACAC_02971: hypothetical protein	0	0
ANACAC_03795: hypothetical protein	1	1.58859e-05	ANACAC_03015: hypothetical protein	0	0
ANACAC_03806: putative L-ribulose-5-phosphate 4-epimerase	1	1.58859e-05	ANACAC_03027: PTS system%2C glucitol/sorbitol-specific%2C IIC component	0	0
ANACAC_02267: putative phenyloxazoline synthase MbtB	1	1.58859e-05	ANACAC_03064: hypothetical protein	0	0
ANACAC_02325: hypothetical protein	1	1.58859e-05	ANACAC_03104: stage II sporulation protein R (spore_II_R)	0	0
ANACAC_02335: sigma-70%2C region 4	1	1.58859e-05	ANACAC_03125: PTS system fructose IIA component	0	0
ANACAC_02336: hypothetical protein	1	1.58859e-05	ANACAC_03172: hypothetical protein	0	0
ANACAC_02354: hypothetical protein	1	1.58859e-05	ANACAC_03231: hypothetical protein	0	0
ANACAC_02355: DNA (cytosine-5-)-methyltransferase	1	1.58859e-05	ANACAC_02765: hypothetical protein	0	0
ANACAC_02356: hypothetical protein	1	1.58859e-05	ANACAC_02594: hypothetical protein	1	1.90569e-05
ANACAC_02362: hypothetical protein	1	1.58859e-05	ANACAC_02114: hypothetical protein	1	1.90569e-05
ANACAC_02364: hypothetical protein	1	1.58859e-05	ANACAC_03795: hypothetical protein	1	1.90569e-05
ANACAC_02365: hypothetical protein	1	1.58859e-05	ANACAC_02201: hypothetical protein	1	1.90569e-05
ANACAC_02367: hypothetical protein	1	1.58859e-05	ANACAC_02229: hypothetical protein	1	1.90569e-05
ANACAC_02373: hypothetical protein	1	1.58859e-05	ANACAC_02267: putative phenyloxazoline synthase MbtB	1	1.90569e-05
ANACAC_02375: hypothetical protein	1	1.58859e-05	ANACAC_02279: hypothetical protein	1	1.90569e-05
ANACAC_02376: hypothetical protein	1	1.58859e-05	ANACAC_02280: hypothetical protein	1	1.90569e-05
ANACAC_02383: hypothetical protein	1	1.58859e-05	ANACAC_02288: hypothetical protein	1	1.90569e-05
ANACAC_02387: hypothetical protein	1	1.58859e-05	ANACAC_02293: hypothetical protein	1	1.90569e-05
ANACAC_02422: PTS system fructose IIA component	1	1.58859e-05	ANACAC_02306: hypothetical protein	1	1.90569e-05
ANACAC_02423: hypothetical protein	1	1.58859e-05	ANACAC_02325: hypothetical protein	1	1.90569e-05
ANACAC_02525: putative fructose-6-phosphate aldolase	1	1.58859e-05	ANACAC_02330: plasmid recombination enzyme	1	1.90569e-05
ANACAC_01960: hypothetical protein	1	1.58859e-05	ANACAC_02331: hypothetical protein	1	1.90569e-05
ANACAC_01992: hypothetical protein	1	1.58859e-05	ANACAC_02332: hypothetical protein	1	1.90569e-05
ANACAC_03498: hypothetical protein	1	1.58859e-05	ANACAC_02334: RNA polymerase sigma factor%2C sigma-70 family	1	1.90569e-05
ANACAC_01132: hypothetical protein	1	1.58859e-05	ANACAC_02342: hypothetical protein	1	1.90569e-05
ANACAC_01133: PTS system%2C Lactose/Cellobiose specific IIA subunit	1	1.58859e-05	ANACAC_02349: hypothetical protein	1	1.90569e-05
ANACAC_01167: hypothetical protein	1	1.58859e-05	ANACAC_02362: hypothetical protein	1	1.90569e-05
ANACAC_01244: hypothetical protein	1	1.58859e-05	ANACAC_02367: hypothetical protein	1	1.90569e-05
ANACAC_03517: PTS system%2C Lactose/Cellobiose specific IIB subunit	1	1.58859e-05	ANACAC_02376: hypothetical protein	1	1.90569e-05
ANACAC_01323: deoxyguanosinetriphosphate triphosphohydrolase-like family protein	1	1.58859e-05	ANACAC_02383: hypothetical protein	1	1.90569e-05
ANACAC_01424: PTS system fructose IIA component	1	1.58859e-05	ANACAC_02384: hypothetical protein	1	1.90569e-05
ANACAC_01632: ABC transporter%2C ATP-binding protein	1	1.58859e-05	ANACAC_02400: hypothetical protein	1	1.90569e-05
ANACAC_01807: hypothetical protein	1	1.58859e-05	ANACAC_02405: hypothetical protein	1	1.90569e-05
ANACAC_01858: hypothetical protein	1	1.58859e-05	ANACAC_02407: hypothetical protein	1	1.90569e-05
ANACAC_01859: repeat protein	1	1.58859e-05	ANACAC_02409: hypothetical protein	1	1.90569e-05
ANACAC_01863: prevent-host-death family protein	1	1.58859e-05	ANACAC_02444: [2Fe-2S]-binding domain protein	1	1.90569e-05
ANACAC_03705: hypothetical protein	1	1.58859e-05	ANACAC_02483: hypothetical protein	1	1.90569e-05
ANACAC_03583: hypothetical protein	1	1.58859e-05	ANACAC_02524: diacetyl reductase ((R)-acetoin forming)	1	1.90569e-05
ANACAC_00949: hypothetical protein	1	1.58859e-05	ANACAC_02525: putative fructose-6-phosphate aldolase	1	1.90569e-05
ANACAC_00971: hypothetical protein	1	1.58859e-05	ANACAC_02530: PTS system fructose IIA component	1	1.90569e-05
ANACAC_00978: hypothetical protein	1	1.58859e-05	ANACAC_01960: hypothetical protein	1	1.90569e-05
ANACAC_01071: hypothetical protein	1	1.58859e-05	ANACAC_03498: hypothetical protein	1	1.90569e-05
ANACAC_00623: hypothetical protein	1	1.58859e-05	ANACAC_01132: hypothetical protein	1	1.90569e-05
ANACAC_00673: hypothetical protein	1	1.58859e-05	ANACAC_01133: PTS system%2C Lactose/Cellobiose specific IIA subunit	1	1.90569e-05
ANACAC_00699: hypothetical protein	1	1.58859e-05	ANACAC_03516: hypothetical protein	1	1.90569e-05
ANACAC_00704: hypothetical protein	1	1.58859e-05	ANACAC_01310: hypothetical protein	1	1.90569e-05
ANACAC_00706: hypothetical protein	1	1.58859e-05	ANACAC_01598: hypothetical protein	1	1.90569e-05
ANACAC_00539: peroxiredoxin	1	1.58859e-05	ANACAC_01720: stage III sporulation protein AF (Spore_III_AF)	1	1.90569e-05
ANACAC_00421: hypothetical protein	1	1.58859e-05	ANACAC_01723: stage III sporulation protein AC	1	1.90569e-05
ANACAC_00519: hypothetical protein	1	1.58859e-05	ANACAC_01860: hypothetical protein	1	1.90569e-05
ANACAC_00356: dihydroxyacetone kinase%2C L subunit	1	1.58859e-05	ANACAC_01863: prevent-host-death family protein	1	1.90569e-05
ANACAC_00108: hypothetical protein	1	1.58859e-05	ANACAC_01067: NADH dehydrogenase subunit E	1	1.90569e-05
ANACAC_00136: hypothetical protein	1	1.58859e-05	ANACAC_00623: hypothetical protein	1	1.90569e-05
ANACAC_03391: rhodanese-like protein	1	1.58859e-05	ANACAC_00625: hypothetical protein	1	1.90569e-05
ANACAC_03427: hypothetical protein	1	1.58859e-05	ANACAC_03610: hypothetical protein	1	1.90569e-05
ANACAC_03445: hypothetical protein	1	1.58859e-05	ANACAC_00708: phage minor structural protein%2C N-terminal domain protein	1	1.90569e-05
ANACAC_03453: hypothetical protein	1	1.58859e-05	ANACAC_00790: hypothetical protein	1	1.90569e-05
ANACAC_03457: hypothetical protein	1	1.58859e-05	ANACAC_00798: hypothetical protein	1	1.90569e-05
ANACAC_03469: PTS system fructose IIA component	1	1.58859e-05	ANACAC_00542: hypothetical protein	1	1.90569e-05
ANACAC_02937: hypothetical protein	1	1.58859e-05	ANACAC_00574: phosphoenolpyruvate-dependent sugar phosphotransferase system%2C EIIA 2	1	1.90569e-05
ANACAC_02996: hypothetical protein	1	1.58859e-05	ANACAC_00421: hypothetical protein	1	1.90569e-05
ANACAC_03064: hypothetical protein	1	1.58859e-05	ANACAC_00478: resolvase%2C N-terminal domain protein	1	1.90569e-05
ANACAC_03103: stage II sporulation protein R (spore_II_R)	1	1.58859e-05	ANACAC_00498: Sigma-70 region 2	1	1.90569e-05
ANACAC_03125: PTS system fructose IIA component	1	1.58859e-05	ANACAC_00503: hypothetical protein	1	1.90569e-05
ANACAC_02765: hypothetical protein	1	1.58859e-05	ANACAC_00041: hypothetical protein	1	1.90569e-05
ANACAC_02241: hypothetical protein	2	3.17718e-05	ANACAC_00107: deoxyribose-phosphate aldolase	1	1.90569e-05
ANACAC_02309: hypothetical protein	2	3.17718e-05	ANACAC_00110: hypothetical protein	1	1.90569e-05
ANACAC_02313: hypothetical protein	2	3.17718e-05	ANACAC_00140: hypothetical protein	1	1.90569e-05
ANACAC_02339: hypothetical protein	2	3.17718e-05	ANACAC_00167: MaoC-like protein	1	1.90569e-05
ANACAC_02343: NlpC/P60 family protein	2	3.17718e-05	ANACAC_00172: ketose-bisphosphate aldolase	1	1.90569e-05
ANACAC_02366: relaxase/mobilization nuclease domain protein	2	3.17718e-05	ANACAC_03418: hydrolase%2C alpha/beta domain protein	1	1.90569e-05
ANACAC_02385: hypothetical protein	2	3.17718e-05	ANACAC_03724: hypothetical protein	1	1.90569e-05
ANACAC_02401: hypothetical protein	2	3.17718e-05	ANACAC_03441: hypothetical protein	1	1.90569e-05
ANACAC_02411: hypothetical protein	2	3.17718e-05	ANACAC_03445: hypothetical protein	1	1.90569e-05
ANACAC_02421: PTS system sorbose subfamily IIB component	2	3.17718e-05	ANACAC_03453: hypothetical protein	1	1.90569e-05
ANACAC_02444: [2Fe-2S]-binding domain protein	2	3.17718e-05	ANACAC_03467: PTS system sorbose subfamily IIB component	1	1.90569e-05
ANACAC_02517: ABC transporter%2C ATP-binding protein	2	3.17718e-05	ANACAC_03468: alcohol dehydrogenase%2C iron-dependent	1	1.90569e-05
ANACAC_02524: diacetyl reductase ((R)-acetoin forming)	2	3.17718e-05	ANACAC_03483: hypothetical protein	1	1.90569e-05
ANACAC_01959: hypothetical protein	2	3.17718e-05	ANACAC_02992: hypothetical protein	1	1.90569e-05
ANACAC_02033: hypothetical protein	2	3.17718e-05	ANACAC_03026: glucitol operon activator protein (GutM)	1	1.90569e-05
ANACAC_02071: hypothetical protein	2	3.17718e-05	ANACAC_03029: PTS system glucitol/sorbitol-specific IIA component	1	1.90569e-05
ANACAC_01325: recombinase	2	3.17718e-05	ANACAC_03035: PTS system glucitol/sorbitol-specific IIA component	1	1.90569e-05
ANACAC_01326: transcriptional regulator%2C HxlR family	2	3.17718e-05	ANACAC_03103: stage II sporulation protein R (spore_II_R)	1	1.90569e-05
ANACAC_01412: hypothetical protein	2	3.17718e-05	ANACAC_03230: hypothetical protein	1	1.90569e-05
ANACAC_01719: putative stage III sporulation protein AG	2	3.17718e-05	ANACAC_03798: hypothetical protein	2	3.81137e-05
ANACAC_01723: stage III sporulation protein AC	2	3.17718e-05	ANACAC_03806: putative L-ribulose-5-phosphate 4-epimerase	2	3.81137e-05
ANACAC_01724: putative stage III sporulation protein AB	2	3.17718e-05	ANACAC_02282: resolvase%2C N-terminal domain protein	2	3.81137e-05
ANACAC_01868: hypothetical protein	2	3.17718e-05	ANACAC_02283: hypothetical protein	2	3.81137e-05
ANACAC_00923: hypothetical protein	2	3.17718e-05	ANACAC_02285: hypothetical protein	2	3.81137e-05
ANACAC_01054: hypothetical protein	2	3.17718e-05	ANACAC_02313: hypothetical protein	2	3.81137e-05
ANACAC_00705: hypothetical protein	2	3.17718e-05	ANACAC_02347: DNA repair protein RadC	2	3.81137e-05
ANACAC_00708: phage minor structural protein%2C N-terminal domain protein	2	3.17718e-05	ANACAC_02357: hypothetical protein	2	3.81137e-05
ANACAC_00709: putative phage tail component domain protein	2	3.17718e-05	ANACAC_02364: hypothetical protein	2	3.81137e-05
ANACAC_00763: hypothetical protein	2	3.17718e-05	ANACAC_02370: hypothetical protein	2	3.81137e-05
ANACAC_00798: hypothetical protein	2	3.17718e-05	ANACAC_02373: hypothetical protein	2	3.81137e-05
ANACAC_00488: hypothetical protein	2	3.17718e-05	ANACAC_02388: hypothetical protein	2	3.81137e-05
ANACAC_00140: hypothetical protein	2	3.17718e-05	ANACAC_02399: peptidase%2C A24 family	2	3.81137e-05
ANACAC_02739: hypothetical protein	2	3.17718e-05	ANACAC_02035: hypothetical protein	2	3.81137e-05
ANACAC_03411: hypothetical protein	2	3.17718e-05	ANACAC_02045: hypothetical protein	2	3.81137e-05
ANACAC_03422: PTS system fructose IIA component	2	3.17718e-05	ANACAC_02071: hypothetical protein	2	3.81137e-05
ANACAC_03441: hypothetical protein	2	3.17718e-05	ANACAC_02073: hypothetical protein	2	3.81137e-05
ANACAC_03459: hypothetical protein	2	3.17718e-05	ANACAC_01135: PTS system%2C Lactose/Cellobiose specific IIB subunit	2	3.81137e-05
ANACAC_02800: hypothetical protein	2	3.17718e-05	ANACAC_01182: bacterial transferase hexapeptide repeat protein	2	3.81137e-05
ANACAC_02969: hypothetical protein	2	3.17718e-05	ANACAC_01195: hypothetical protein	2	3.81137e-05
ANACAC_02970: hypothetical protein	2	3.17718e-05	ANACAC_01307: site-specific recombinase%2C phage integrase family	2	3.81137e-05
ANACAC_03026: glucitol operon activator protein (GutM)	2	3.17718e-05	ANACAC_01323: deoxyguanosinetriphosphate triphosphohydrolase-like family protein	2	3.81137e-05
ANACAC_03029: PTS system glucitol/sorbitol-specific IIA component	2	3.17718e-05	ANACAC_01427: PTS system mannose/fructose/sorbose family IID component	2	3.81137e-05
ANACAC_03032: glucitol operon activator protein (GutM)	2	3.17718e-05	ANACAC_01718: hypothetical protein	2	3.81137e-05
ANACAC_03056: PTS system%2C Lactose/Cellobiose specific IIB subunit	2	3.17718e-05	ANACAC_01722: putative stage III sporulation protein AD	2	3.81137e-05
ANACAC_03067: hypothetical protein	2	3.17718e-05	ANACAC_01864: hypothetical protein	2	3.81137e-05
ANACAC_03068: hypothetical protein	2	3.17718e-05	ANACAC_00923: hypothetical protein	2	3.81137e-05
ANACAC_03104: stage II sporulation protein R (spore_II_R)	2	3.17718e-05	ANACAC_00978: hypothetical protein	2	3.81137e-05
ANACAC_03231: hypothetical protein	2	3.17718e-05	ANACAC_01066: hypothetical protein	2	3.81137e-05
ANACAC_02699: NifU-like protein	3	4.76577e-05	ANACAC_01068: hypothetical protein	2	3.81137e-05
ANACAC_02282: resolvase%2C N-terminal domain protein	3	4.76577e-05	ANACAC_01092: hypothetical protein	2	3.81137e-05
ANACAC_02285: hypothetical protein	3	4.76577e-05	ANACAC_00627: hypothetical protein	2	3.81137e-05
ANACAC_02296: DNA topoisomerase	3	4.76577e-05	ANACAC_00667: phosphoenolpyruvate-dependent sugar phosphotransferase system%2C EIIA 2	2	3.81137e-05
ANACAC_02314: DNA-binding helix-turn-helix protein	3	4.76577e-05	ANACAC_00673: hypothetical protein	2	3.81137e-05
ANACAC_02324: SpoVG	3	4.76577e-05	ANACAC_03629: PTS system sorbose subfamily IIB component	2	3.81137e-05
ANACAC_02349: hypothetical protein	3	4.76577e-05	ANACAC_00535: FeoA domain protein	2	3.81137e-05
ANACAC_02369: hypothetical protein	3	4.76577e-05	ANACAC_00002: hypothetical protein	2	3.81137e-05
ANACAC_02380: hypothetical protein	3	4.76577e-05	ANACAC_00106: oxidoreductase%2C NAD-binding domain protein	2	3.81137e-05
ANACAC_02382: hypothetical protein	3	4.76577e-05	ANACAC_00168: GroES-like protein	2	3.81137e-05
ANACAC_02393: hypothetical protein	3	4.76577e-05	ANACAC_03368: hypothetical protein	2	3.81137e-05
ANACAC_02447: putative ornithine cyclodeaminase	3	4.76577e-05	ANACAC_03391: rhodanese-like protein	2	3.81137e-05
ANACAC_02516: transporter%2C major facilitator family protein	3	4.76577e-05	ANACAC_03421: PTS system sorbose subfamily IIB component	2	3.81137e-05
ANACAC_02518: iron chelate uptake ABC transporter%2C FeCT family%2C permease protein	3	4.76577e-05	ANACAC_03427: hypothetical protein	2	3.81137e-05
ANACAC_02073: hypothetical protein	3	4.76577e-05	ANACAC_03458: repeat protein	2	3.81137e-05
ANACAC_01195: hypothetical protein	3	4.76577e-05	ANACAC_02800: hypothetical protein	2	3.81137e-05
ANACAC_01482: hypothetical protein	3	4.76577e-05	ANACAC_02937: hypothetical protein	2	3.81137e-05
ANACAC_03534: iron dependent repressor DNA binding domain protein	3	4.76577e-05	ANACAC_02969: hypothetical protein	2	3.81137e-05
ANACAC_00703: N-acetylmuramoyl-L-alanine amidase	3	4.76577e-05	ANACAC_02970: hypothetical protein	2	3.81137e-05
ANACAC_00790: hypothetical protein	3	4.76577e-05	ANACAC_03016: alanine dehydrogenase	2	3.81137e-05
ANACAC_00795: hypothetical protein	3	4.76577e-05	ANACAC_03032: glucitol operon activator protein (GutM)	2	3.81137e-05
ANACAC_00574: phosphoenolpyruvate-dependent sugar phosphotransferase system%2C EIIA 2	3	4.76577e-05	ANACAC_03067: hypothetical protein	2	3.81137e-05
ANACAC_00503: hypothetical protein	3	4.76577e-05	ANACAC_03766: hypothetical protein	2	3.81137e-05
ANACAC_00290: hypothetical protein	3	4.76577e-05	ANACAC_02699: NifU-like protein	3	5.71706e-05
ANACAC_00041: hypothetical protein	3	4.76577e-05	ANACAC_02206: MIP family channel protein	3	5.71706e-05
ANACAC_00167: MaoC-like protein	3	4.76577e-05	ANACAC_02269: phosphopantetheine--protein transferase domain protein	3	5.71706e-05
ANACAC_00175: phosphoenolpyruvate-dependent sugar phosphotransferase system%2C EIIA 2	3	4.76577e-05	ANACAC_02292: DNA (cytosine-5-)-methyltransferase	3	5.71706e-05
ANACAC_03418: hydrolase%2C alpha/beta domain protein	3	4.76577e-05	ANACAC_02296: DNA topoisomerase	3	5.71706e-05
ANACAC_03421: PTS system sorbose subfamily IIB component	3	4.76577e-05	ANACAC_02322: hypothetical protein	3	5.71706e-05
ANACAC_03468: alcohol dehydrogenase%2C iron-dependent	3	4.76577e-05	ANACAC_02366: relaxase/mobilization nuclease domain protein	3	5.71706e-05
ANACAC_03483: hypothetical protein	3	4.76577e-05	ANACAC_02371: hypothetical protein	3	5.71706e-05
ANACAC_02938: ABC transporter%2C ATP-binding protein	3	4.76577e-05	ANACAC_02392: hypothetical protein	3	5.71706e-05
ANACAC_03745: peptidase%2C S8/S53 family	3	4.76577e-05	ANACAC_02397: hypothetical protein	3	5.71706e-05
ANACAC_03017: transcriptional regulator%2C DeoR family	3	4.76577e-05	ANACAC_02447: putative ornithine cyclodeaminase	3	5.71706e-05
ANACAC_03028: PTS system%2C glucitol/sorbitol-specific%2C IIBC component	3	4.76577e-05	ANACAC_01994: hypothetical protein	3	5.71706e-05
ANACAC_03035: PTS system glucitol/sorbitol-specific IIA component	3	4.76577e-05	ANACAC_03489: hypothetical protein	3	5.71706e-05
ANACAC_03256: MaoC-like protein	3	4.76577e-05	ANACAC_02038: hypothetical protein	3	5.71706e-05
ANACAC_02775: hypothetical protein	4	6.35436e-05	ANACAC_02050: hypothetical protein	3	5.71706e-05
ANACAC_02114: hypothetical protein	4	6.35436e-05	ANACAC_01167: hypothetical protein	3	5.71706e-05
ANACAC_02143: hypothetical protein	4	6.35436e-05	ANACAC_03503: ABC transporter%2C ATP-binding protein	3	5.71706e-05
ANACAC_02206: MIP family channel protein	4	6.35436e-05	ANACAC_01244: hypothetical protein	3	5.71706e-05
ANACAC_02207: hypothetical protein	4	6.35436e-05	ANACAC_03517: PTS system%2C Lactose/Cellobiose specific IIB subunit	3	5.71706e-05
ANACAC_02268: AMP-binding enzyme	4	6.35436e-05	ANACAC_03534: iron dependent repressor DNA binding domain protein	3	5.71706e-05
ANACAC_02286: TraG/TraD family protein	4	6.35436e-05	ANACAC_01613: hypothetical protein	3	5.71706e-05
ANACAC_02289: hypothetical protein	4	6.35436e-05	ANACAC_01719: putative stage III sporulation protein AG	3	5.71706e-05
ANACAC_02363: hypothetical protein	4	6.35436e-05	ANACAC_01724: putative stage III sporulation protein AB	3	5.71706e-05
ANACAC_02370: hypothetical protein	4	6.35436e-05	ANACAC_03560: polysaccharide deacetylase%2C PdaB family	3	5.71706e-05
ANACAC_02408: hypothetical protein	4	6.35436e-05	ANACAC_01858: hypothetical protein	3	5.71706e-05
ANACAC_02409: hypothetical protein	4	6.35436e-05	ANACAC_01866: repeat protein	3	5.71706e-05
ANACAC_03489: hypothetical protein	4	6.35436e-05	ANACAC_01868: hypothetical protein	3	5.71706e-05
ANACAC_02032: hypothetical protein	4	6.35436e-05	ANACAC_03705: hypothetical protein	3	5.71706e-05
ANACAC_02035: hypothetical protein	4	6.35436e-05	ANACAC_01900: hypothetical protein	3	5.71706e-05
ANACAC_02038: hypothetical protein	4	6.35436e-05	ANACAC_00668: putative ribulose-phosphate 3-epimerase	3	5.71706e-05
ANACAC_02050: hypothetical protein	4	6.35436e-05	ANACAC_00682: PTS system fructose IIA component	3	5.71706e-05
ANACAC_01131: alcohol dehydrogenase%2C iron-dependent	4	6.35436e-05	ANACAC_00684: sugar-specific transcriptional regulator%2C TrmB family	3	5.71706e-05
ANACAC_01182: bacterial transferase hexapeptide repeat protein	4	6.35436e-05	ANACAC_00703: N-acetylmuramoyl-L-alanine amidase	3	5.71706e-05
ANACAC_01321: putative leucine--tRNA ligase	4	6.35436e-05	ANACAC_00707: hypothetical protein	3	5.71706e-05
ANACAC_01391: hypothetical protein	4	6.35436e-05	ANACAC_00709: putative phage tail component domain protein	3	5.71706e-05
ANACAC_01427: PTS system mannose/fructose/sorbose family IID component	4	6.35436e-05	ANACAC_00743: hypothetical protein	3	5.71706e-05
ANACAC_01439: hypothetical protein	4	6.35436e-05	ANACAC_00763: hypothetical protein	3	5.71706e-05
ANACAC_01722: putative stage III sporulation protein AD	4	6.35436e-05	ANACAC_00799: hypothetical protein	3	5.71706e-05
ANACAC_03560: polysaccharide deacetylase%2C PdaB family	4	6.35436e-05	ANACAC_00266: hypothetical protein	3	5.71706e-05
ANACAC_00924: hypothetical protein	4	6.35436e-05	ANACAC_00155: hypothetical protein	3	5.71706e-05
ANACAC_01066: hypothetical protein	4	6.35436e-05	ANACAC_00170: phosphotriesterase family protein	3	5.71706e-05
ANACAC_01098: hypothetical protein	4	6.35436e-05	ANACAC_02751: hypothetical protein	3	5.71706e-05
ANACAC_00586: hypothetical protein	4	6.35436e-05	ANACAC_03426: hypothetical protein	3	5.71706e-05
ANACAC_00665: fructose-like phosphotransferase enzyme IIB component 2	4	6.35436e-05	ANACAC_03459: hypothetical protein	3	5.71706e-05
ANACAC_00668: putative ribulose-phosphate 3-epimerase	4	6.35436e-05	ANACAC_03745: peptidase%2C S8/S53 family	3	5.71706e-05
ANACAC_00674: hypothetical protein	4	6.35436e-05	ANACAC_02996: hypothetical protein	3	5.71706e-05
ANACAC_00682: PTS system fructose IIA component	4	6.35436e-05	ANACAC_03004: hypothetical protein	3	5.71706e-05
ANACAC_00683: putative fructose-1%2C6-bisphosphate aldolase	4	6.35436e-05	ANACAC_03033: PTS system%2C glucitol/sorbitol-specific%2C IIC component	3	5.71706e-05
ANACAC_03610: hypothetical protein	4	6.35436e-05	ANACAC_03166: hypothetical protein	3	5.71706e-05
ANACAC_00762: outer membrane insertion signal domain protein	4	6.35436e-05	ANACAC_02775: hypothetical protein	4	7.62274e-05
ANACAC_03629: PTS system sorbose subfamily IIB component	4	6.35436e-05	ANACAC_02704: hypothetical protein	4	7.62274e-05
ANACAC_00478: resolvase%2C N-terminal domain protein	4	6.35436e-05	ANACAC_02597: hypothetical protein	4	7.62274e-05
ANACAC_00359: PTS system%2C Lactose/Cellobiose specific IIB subunit	4	6.35436e-05	ANACAC_02227: hypothetical protein	4	7.62274e-05
ANACAC_00107: deoxyribose-phosphate aldolase	4	6.35436e-05	ANACAC_02270: thioesterase domain protein	4	7.62274e-05
ANACAC_00171: 4-phosphoerythronate dehydrogenase	4	6.35436e-05	ANACAC_02286: TraG/TraD family protein	4	7.62274e-05
ANACAC_03467: PTS system sorbose subfamily IIB component	4	6.35436e-05	ANACAC_02289: hypothetical protein	4	7.62274e-05
ANACAC_02940: hypothetical protein	4	6.35436e-05	ANACAC_02295: hypothetical protein	4	7.62274e-05
ANACAC_03021: hypothetical protein	4	6.35436e-05	ANACAC_02309: hypothetical protein	4	7.62274e-05
ANACAC_03087: hypothetical protein	4	6.35436e-05	ANACAC_02398: Flp pilus assembly protein CpaB	4	7.62274e-05
ANACAC_03230: hypothetical protein	4	6.35436e-05	ANACAC_02445: pyridine nucleotide-disulfide oxidoreductase	4	7.62274e-05
ANACAC_02704: hypothetical protein	5	7.94295e-05	ANACAC_02517: ABC transporter%2C ATP-binding protein	4	7.62274e-05
ANACAC_02196: transcriptional regulator%2C TetR family	5	7.94295e-05	ANACAC_02523: hypothetical protein	4	7.62274e-05
ANACAC_03805: alcohol dehydrogenase%2C iron-dependent	5	7.94295e-05	ANACAC_02529: PTS system sorbose subfamily IIB component	4	7.62274e-05
ANACAC_02263: hypothetical protein	5	7.94295e-05	ANACAC_01929: Transketolase%2C C-terminal domain protein	4	7.62274e-05
ANACAC_02293: hypothetical protein	5	7.94295e-05	ANACAC_02032: hypothetical protein	4	7.62274e-05
ANACAC_02297: hypothetical protein	5	7.94295e-05	ANACAC_02072: hypothetical protein	4	7.62274e-05
ANACAC_02368: hypothetical protein	5	7.94295e-05	ANACAC_03506: 2-aminoethylphosphonate--pyruvate transaminase	4	7.62274e-05
ANACAC_02389: hypothetical protein	5	7.94295e-05	ANACAC_01382: hypothetical protein	4	7.62274e-05
ANACAC_02390: hypothetical protein	5	7.94295e-05	ANACAC_01391: hypothetical protein	4	7.62274e-05
ANACAC_02402: radical SAM domain protein	5	7.94295e-05	ANACAC_01482: hypothetical protein	4	7.62274e-05
ANACAC_02407: hypothetical protein	5	7.94295e-05	ANACAC_01554: cation efflux family protein	4	7.62274e-05
ANACAC_01929: Transketolase%2C C-terminal domain protein	5	7.94295e-05	ANACAC_01568: hypothetical protein	4	7.62274e-05
ANACAC_02000: hypothetical protein	5	7.94295e-05	ANACAC_01861: repeat protein	4	7.62274e-05
ANACAC_01283: repeat protein	5	7.94295e-05	ANACAC_01022: ribulose-phosphate 3-epimerase	4	7.62274e-05
ANACAC_01330: hypothetical protein	5	7.94295e-05	ANACAC_01077: hypothetical protein	4	7.62274e-05
ANACAC_01383: hypothetical protein	5	7.94295e-05	ANACAC_00586: hypothetical protein	4	7.62274e-05
ANACAC_01426: PTS system sorbose-specific iic component	5	7.94295e-05	ANACAC_00169: NADH oxidase	4	7.62274e-05
ANACAC_01069: FAD dependent oxidoreductase	5	7.94295e-05	ANACAC_03398: hypothetical protein	4	7.62274e-05
ANACAC_00707: hypothetical protein	5	7.94295e-05	ANACAC_03422: PTS system fructose IIA component	4	7.62274e-05
ANACAC_00799: hypothetical protein	5	7.94295e-05	ANACAC_03017: transcriptional regulator%2C DeoR family	4	7.62274e-05
ANACAC_03368: hypothetical protein	5	7.94295e-05	ANACAC_03021: hypothetical protein	4	7.62274e-05
ANACAC_02918: hypothetical protein	5	7.94295e-05	ANACAC_03028: PTS system%2C glucitol/sorbitol-specific%2C IIBC component	4	7.62274e-05
ANACAC_03016: alanine dehydrogenase	5	7.94295e-05	ANACAC_03034: PTS system%2C glucitol/sorbitol-specific%2C IIBC component	4	7.62274e-05
ANACAC_03033: PTS system%2C glucitol/sorbitol-specific%2C IIC component	5	7.94295e-05	ANACAC_03129: putative esterase	4	7.62274e-05
ANACAC_03220: ADP-ribosylglycohydrolase	5	7.94295e-05	ANACAC_02208: putative 2-hydroxy-3-oxopropionate reductase	5	9.52843e-05
ANACAC_02230: phosphoenolpyruvate-protein phosphotransferase domain protein	6	9.53154e-05	ANACAC_02209: putative cyclase	5	9.52843e-05
ANACAC_02292: DNA (cytosine-5-)-methyltransferase	6	9.53154e-05	ANACAC_02230: phosphoenolpyruvate-protein phosphotransferase domain protein	5	9.52843e-05
ANACAC_02295: hypothetical protein	6	9.53154e-05	ANACAC_02242: hypothetical protein	5	9.52843e-05
ANACAC_02299: hypothetical protein	6	9.53154e-05	ANACAC_02268: AMP-binding enzyme	5	9.52843e-05
ANACAC_02371: hypothetical protein	6	9.53154e-05	ANACAC_02363: hypothetical protein	5	9.52843e-05
ANACAC_02529: PTS system sorbose subfamily IIB component	6	9.53154e-05	ANACAC_02369: hypothetical protein	5	9.52843e-05
ANACAC_01994: hypothetical protein	6	9.53154e-05	ANACAC_02386: phosphoadenosine phosphosulfate reductase family protein	5	9.52843e-05
ANACAC_01136: 1%2C3-propanediol dehydrogenase	6	9.53154e-05	ANACAC_02389: hypothetical protein	5	9.52843e-05
ANACAC_01181: transcriptional regulator%2C LysR family	6	9.53154e-05	ANACAC_02393: hypothetical protein	5	9.52843e-05
ANACAC_01183: hypothetical protein	6	9.53154e-05	ANACAC_02448: amino acid permease	5	9.52843e-05
ANACAC_01307: site-specific recombinase%2C phage integrase family	6	9.53154e-05	ANACAC_02476: hypothetical protein	5	9.52843e-05
ANACAC_01308: hypothetical protein	6	9.53154e-05	ANACAC_02516: transporter%2C major facilitator family protein	5	9.52843e-05
ANACAC_01311: hypothetical protein	6	9.53154e-05	ANACAC_02034: hypothetical protein	5	9.52843e-05
ANACAC_01489: Biotin-requiring enzyme	6	9.53154e-05	ANACAC_02070: hypothetical protein	5	9.52843e-05
ANACAC_01721: putative stage III sporulation protein AE	6	9.53154e-05	ANACAC_02084: hypothetical protein	5	9.52843e-05
ANACAC_01900: hypothetical protein	6	9.53154e-05	ANACAC_03500: hypothetical protein	5	9.52843e-05
ANACAC_01022: ribulose-phosphate 3-epimerase	6	9.53154e-05	ANACAC_01283: repeat protein	5	9.52843e-05
ANACAC_01075: hypothetical protein	6	9.53154e-05	ANACAC_01309: hypothetical protein	5	9.52843e-05
ANACAC_00675: phosphocarrier%2C HPr family	6	9.53154e-05	ANACAC_01325: recombinase	5	9.52843e-05
ANACAC_00676: hypothetical protein	6	9.53154e-05	ANACAC_01383: hypothetical protein	5	9.52843e-05
ANACAC_00542: hypothetical protein	6	9.53154e-05	ANACAC_01385: hypothetical protein	5	9.52843e-05
ANACAC_00335: hypothetical protein	6	9.53154e-05	ANACAC_01632: ABC transporter%2C ATP-binding protein	5	9.52843e-05
ANACAC_00106: oxidoreductase%2C NAD-binding domain protein	6	9.53154e-05	ANACAC_01069: FAD dependent oxidoreductase	5	9.52843e-05
ANACAC_00168: GroES-like protein	6	9.53154e-05	ANACAC_01098: hypothetical protein	5	9.52843e-05
ANACAC_00177: putative L-ribulose-5-phosphate 4-epimerase	6	9.53154e-05	ANACAC_00665: fructose-like phosphotransferase enzyme IIB component 2	5	9.52843e-05
ANACAC_02750: phosphoenolpyruvate-dependent sugar phosphotransferase system%2C EIIA 2	6	9.53154e-05	ANACAC_00674: hypothetical protein	5	9.52843e-05
ANACAC_02678: hypothetical protein	6	9.53154e-05	ANACAC_00675: phosphocarrier%2C HPr family	5	9.52843e-05
ANACAC_03398: hypothetical protein	6	9.53154e-05	ANACAC_00706: hypothetical protein	5	9.52843e-05
ANACAC_03480: hypothetical protein	6	9.53154e-05	ANACAC_00780: hypothetical protein	5	9.52843e-05
ANACAC_03034: PTS system%2C glucitol/sorbitol-specific%2C IIBC component	6	9.53154e-05	ANACAC_00797: hypothetical protein	5	9.52843e-05
ANACAC_03129: putative esterase	6	9.53154e-05	ANACAC_00534: FeoA domain protein	5	9.52843e-05
ANACAC_03766: hypothetical protein	6	9.53154e-05	ANACAC_00538: putative alkyl hydroperoxide reductase F subunit	5	9.52843e-05
ANACAC_02221: MATE efflux family protein	7	0.000111201	ANACAC_00493: transcriptional regulator%2C PadR family	5	9.52843e-05
ANACAC_02229: hypothetical protein	7	0.000111201	ANACAC_00335: hypothetical protein	5	9.52843e-05
ANACAC_02322: hypothetical protein	7	0.000111201	ANACAC_00171: 4-phosphoerythronate dehydrogenase	5	9.52843e-05
ANACAC_02347: DNA repair protein RadC	7	0.000111201	ANACAC_00177: putative L-ribulose-5-phosphate 4-epimerase	5	9.52843e-05
ANACAC_02476: hypothetical protein	7	0.000111201	ANACAC_03345: aldose 1-epimerase	5	9.52843e-05
ANACAC_02072: hypothetical protein	7	0.000111201	ANACAC_03428: phosphocarrier%2C HPr family	5	9.52843e-05
ANACAC_02084: hypothetical protein	7	0.000111201	ANACAC_03466: PTS system sorbose-specific iic component	5	9.52843e-05
ANACAC_01186: hypothetical protein	7	0.000111201	ANACAC_02940: hypothetical protein	5	9.52843e-05
ANACAC_01568: hypothetical protein	7	0.000111201	ANACAC_03056: PTS system%2C Lactose/Cellobiose specific IIB subunit	5	9.52843e-05
ANACAC_01595: PTS system%2C Lactose/Cellobiose specific IIB subunit	7	0.000111201	ANACAC_02241: hypothetical protein	6	0.000114341
ANACAC_01718: hypothetical protein	7	0.000111201	ANACAC_02297: hypothetical protein	6	0.000114341
ANACAC_00666: phosphotransferase system%2C EIIC	7	0.000111201	ANACAC_02299: hypothetical protein	6	0.000114341
ANACAC_00534: FeoA domain protein	7	0.000111201	ANACAC_02314: DNA-binding helix-turn-helix protein	6	0.000114341
ANACAC_00573: ketose-bisphosphate aldolase	7	0.000111201	ANACAC_02380: hypothetical protein	6	0.000114341
ANACAC_00257: hypothetical protein	7	0.000111201	ANACAC_02402: radical SAM domain protein	6	0.000114341
ANACAC_00110: hypothetical protein	7	0.000111201	ANACAC_02404: hypothetical protein	6	0.000114341
ANACAC_00155: hypothetical protein	7	0.000111201	ANACAC_02408: hypothetical protein	6	0.000114341
ANACAC_00166: alcohol dehydrogenase%2C iron-dependent	7	0.000111201	ANACAC_02518: iron chelate uptake ABC transporter%2C FeCT family%2C permease protein	6	0.000114341
ANACAC_03345: aldose 1-epimerase	7	0.000111201	ANACAC_02519: iron chelate uptake ABC transporter%2C FeCT family%2C permease protein	6	0.000114341
ANACAC_02751: hypothetical protein	7	0.000111201	ANACAC_02000: hypothetical protein	6	0.000114341
ANACAC_03466: PTS system sorbose-specific iic component	7	0.000111201	ANACAC_01136: 1%2C3-propanediol dehydrogenase	6	0.000114341
ANACAC_02930: ketose-bisphosphate aldolase	7	0.000111201	ANACAC_01183: hypothetical protein	6	0.000114341
ANACAC_02968: CoA-transferase family III protein	7	0.000111201	ANACAC_01186: hypothetical protein	6	0.000114341
ANACAC_02980: hypothetical protein	7	0.000111201	ANACAC_01308: hypothetical protein	6	0.000114341
ANACAC_02303: bacterial mobilization protein MobC	8	0.000127087	ANACAC_01311: hypothetical protein	6	0.000114341
ANACAC_02396: type II/IV secretion system protein	8	0.000127087	ANACAC_01314: hypothetical protein	6	0.000114341
ANACAC_02405: hypothetical protein	8	0.000127087	ANACAC_01321: putative leucine--tRNA ligase	6	0.000114341
ANACAC_02438: hypothetical protein	8	0.000127087	ANACAC_01384: hypothetical protein	6	0.000114341
ANACAC_03492: electron transfer flavoprotein domain protein	8	0.000127087	ANACAC_01426: PTS system sorbose-specific iic component	6	0.000114341
ANACAC_02070: hypothetical protein	8	0.000127087	ANACAC_00924: hypothetical protein	6	0.000114341
ANACAC_01194: hypothetical protein	8	0.000127087	ANACAC_01021: putative chlorophyll synthesis pathway protein BchC	6	0.000114341
ANACAC_01229: hypothetical protein	8	0.000127087	ANACAC_01024: PTS system%2C Lactose/Cellobiose specific IIB subunit	6	0.000114341
ANACAC_01384: hypothetical protein	8	0.000127087	ANACAC_00683: putative fructose-1%2C6-bisphosphate aldolase	6	0.000114341
ANACAC_01429: transcriptional regulator%2C DeoR family	8	0.000127087	ANACAC_00702: phage regulatory protein%2C Rha family	6	0.000114341
ANACAC_01554: cation efflux family protein	8	0.000127087	ANACAC_00762: outer membrane insertion signal domain protein	6	0.000114341
ANACAC_01633: ABC transporter%2C ATP-binding protein	8	0.000127087	ANACAC_00796: hypothetical protein	6	0.000114341
ANACAC_01077: hypothetical protein	8	0.000127087	ANACAC_00810: hypothetical protein	6	0.000114341
ANACAC_00681: PTS system sorbose subfamily IIB component	8	0.000127087	ANACAC_00858: phosphoenolpyruvate-dependent sugar phosphotransferase system%2C EIIA 2	6	0.000114341
ANACAC_00743: hypothetical protein	8	0.000127087	ANACAC_00360: phosphoenolpyruvate-dependent sugar phosphotransferase system%2C EIIA 2	6	0.000114341
ANACAC_00752: VRR-NUC domain protein	8	0.000127087	ANACAC_00404: hypothetical protein	6	0.000114341
ANACAC_00535: FeoA domain protein	8	0.000127087	ANACAC_00174: hypothetical protein	6	0.000114341
ANACAC_00170: phosphotriesterase family protein	8	0.000127087	ANACAC_02739: hypothetical protein	6	0.000114341
ANACAC_00172: ketose-bisphosphate aldolase	8	0.000127087	ANACAC_02750: phosphoenolpyruvate-dependent sugar phosphotransferase system%2C EIIA 2	6	0.000114341
ANACAC_03424: glycyl-radical enzyme activating protein family protein	8	0.000127087	ANACAC_03424: glycyl-radical enzyme activating protein family protein	6	0.000114341
ANACAC_03482: repeat protein	8	0.000127087	ANACAC_03465: PTS system mannose/fructose/sorbose family IID component	6	0.000114341
ANACAC_02878: hypothetical protein	8	0.000127087	ANACAC_03480: hypothetical protein	6	0.000114341
ANACAC_02928: PTS system sorbose subfamily IIB component	8	0.000127087	ANACAC_03482: repeat protein	6	0.000114341
ANACAC_03040: hypothetical protein	8	0.000127087	ANACAC_02918: hypothetical protein	6	0.000114341
ANACAC_03126: PTS system sorbose subfamily IIB component	8	0.000127087	ANACAC_03038: putative secondary thiamine-phosphate synthase enzyme	6	0.000114341
ANACAC_03130: hypothetical protein	8	0.000127087	ANACAC_03040: hypothetical protein	6	0.000114341
ANACAC_02208: putative 2-hydroxy-3-oxopropionate reductase	9	0.000142973	ANACAC_03087: hypothetical protein	6	0.000114341
ANACAC_02209: putative cyclase	9	0.000142973	ANACAC_03126: PTS system sorbose subfamily IIB component	6	0.000114341
ANACAC_02227: hypothetical protein	9	0.000142973	ANACAC_03130: hypothetical protein	6	0.000114341
ANACAC_03804: pyridine nucleotide-disulfide oxidoreductase	9	0.000142973	ANACAC_03219: phosphotransferase system%2C EIIC	6	0.000114341
ANACAC_02269: phosphopantetheine--protein transferase domain protein	9	0.000142973	ANACAC_03220: ADP-ribosylglycohydrolase	6	0.000114341
ANACAC_02353: hypothetical protein	9	0.000142973	ANACAC_03261: hypothetical protein	6	0.000114341
ANACAC_02372: hypothetical protein	9	0.000142973	ANACAC_02143: hypothetical protein	7	0.000133398
ANACAC_02391: hypothetical protein	9	0.000142973	ANACAC_02196: transcriptional regulator%2C TetR family	7	0.000133398
ANACAC_02445: pyridine nucleotide-disulfide oxidoreductase	9	0.000142973	ANACAC_02221: MATE efflux family protein	7	0.000133398
ANACAC_02470: hypothetical protein	9	0.000142973	ANACAC_02291: hypothetical protein	7	0.000133398
ANACAC_02519: iron chelate uptake ABC transporter%2C FeCT family%2C permease protein	9	0.000142973	ANACAC_02372: hypothetical protein	7	0.000133398
ANACAC_01968: PTS system sorbose subfamily IIB component	9	0.000142973	ANACAC_02375: hypothetical protein	7	0.000133398
ANACAC_02034: hypothetical protein	9	0.000142973	ANACAC_02396: type II/IV secretion system protein	7	0.000133398
ANACAC_02083: ketose-bisphosphate aldolase	9	0.000142973	ANACAC_02438: hypothetical protein	7	0.000133398
ANACAC_02087: phosphoenolpyruvate-dependent sugar phosphotransferase system%2C EIIA 2	9	0.000142973	ANACAC_02468: hypothetical protein	7	0.000133398
ANACAC_01135: PTS system%2C Lactose/Cellobiose specific IIB subunit	9	0.000142973	ANACAC_01968: PTS system sorbose subfamily IIB component	7	0.000133398
ANACAC_01139: hypothetical protein	9	0.000142973	ANACAC_01976: phosphoenolpyruvate-dependent sugar phosphotransferase system%2C EIIA 2	7	0.000133398
ANACAC_01140: hypothetical protein	9	0.000142973	ANACAC_02036: CAAX amino terminal protease family protein	7	0.000133398
ANACAC_01196: hypothetical protein	9	0.000142973	ANACAC_01131: alcohol dehydrogenase%2C iron-dependent	7	0.000133398
ANACAC_01327: pyridoxamine 5'-phosphate oxidase family protein	9	0.000142973	ANACAC_01322: HD domain protein	7	0.000133398
ANACAC_01382: hypothetical protein	9	0.000142973	ANACAC_03521: phosphoenolpyruvate-dependent sugar phosphotransferase system%2C EIIA 2	7	0.000133398
ANACAC_01385: hypothetical protein	9	0.000142973	ANACAC_01428: putative chlorophyll synthesis pathway protein BchC	7	0.000133398
ANACAC_01634: cobalt transport protein	9	0.000142973	ANACAC_01439: hypothetical protein	7	0.000133398
ANACAC_01841: hypothetical protein	9	0.000142973	ANACAC_01595: PTS system%2C Lactose/Cellobiose specific IIB subunit	7	0.000133398
ANACAC_00922: hypothetical protein	9	0.000142973	ANACAC_01633: ABC transporter%2C ATP-binding protein	7	0.000133398
ANACAC_01067: NADH dehydrogenase subunit E	9	0.000142973	ANACAC_01741: MaoC-like protein	7	0.000133398
ANACAC_00678: GroES-like protein	9	0.000142973	ANACAC_01771: hypothetical protein	7	0.000133398
ANACAC_00780: hypothetical protein	9	0.000142973	ANACAC_00922: hypothetical protein	7	0.000133398
ANACAC_00803: hypothetical protein	9	0.000142973	ANACAC_01017: putative fructose-1%2C6-bisphosphate aldolase%2C class II	7	0.000133398
ANACAC_00531: hypothetical protein	9	0.000142973	ANACAC_01023: GroES-like protein	7	0.000133398
ANACAC_00575: 4-phosphoerythronate dehydrogenase	9	0.000142973	ANACAC_01075: hypothetical protein	7	0.000133398
ANACAC_00491: hypothetical protein	9	0.000142973	ANACAC_00676: hypothetical protein	7	0.000133398
ANACAC_00266: hypothetical protein	9	0.000142973	ANACAC_00477: hypothetical protein	7	0.000133398
ANACAC_00174: hypothetical protein	9	0.000142973	ANACAC_00257: hypothetical protein	7	0.000133398
ANACAC_03428: phosphocarrier%2C HPr family	9	0.000142973	ANACAC_00355: DAK1 domain protein	7	0.000133398
ANACAC_03442: repeat protein	9	0.000142973	ANACAC_00359: PTS system%2C Lactose/Cellobiose specific IIB subunit	7	0.000133398
ANACAC_02898: hypothetical protein	9	0.000142973	ANACAC_00178: GroES-like protein	7	0.000133398
ANACAC_02966: electron transfer flavoprotein domain protein	9	0.000142973	ANACAC_03350: PTS system%2C glucitol/sorbitol-specific%2C IIC component	7	0.000133398
ANACAC_02967: acyl-CoA dehydrogenase%2C C-terminal domain protein	9	0.000142973	ANACAC_03464: ketose-bisphosphate aldolase	7	0.000133398
ANACAC_03025: putative sugar-binding domain protein	9	0.000142973	ANACAC_03743: hypothetical protein	7	0.000133398
ANACAC_03062: hypothetical protein	9	0.000142973	ANACAC_02968: CoA-transferase family III protein	7	0.000133398
ANACAC_03219: phosphotransferase system%2C EIIC	9	0.000142973	ANACAC_03037: ketose-bisphosphate aldolase	7	0.000133398
ANACAC_02242: hypothetical protein	10	0.000158859	ANACAC_03062: hypothetical protein	7	0.000133398
ANACAC_02468: hypothetical protein	10	0.000158859	ANACAC_03256: MaoC-like protein	7	0.000133398
ANACAC_02036: CAAX amino terminal protease family protein	10	0.000158859	ANACAC_02087: phosphoenolpyruvate-dependent sugar phosphotransferase system%2C EIIA 2	8	0.000152455
ANACAC_03503: ABC transporter%2C ATP-binding protein	10	0.000158859	ANACAC_01138: aryl-phospho-beta-D-glucosidase BglA	8	0.000152455
ANACAC_03521: phosphoenolpyruvate-dependent sugar phosphotransferase system%2C EIIA 2	10	0.000158859	ANACAC_01194: hypothetical protein	8	0.000152455
ANACAC_01486: PTS system%2C Lactose/Cellobiose specific IIB subunit	10	0.000158859	ANACAC_01381: hypothetical protein	8	0.000152455
ANACAC_01613: hypothetical protein	10	0.000158859	ANACAC_01486: PTS system%2C Lactose/Cellobiose specific IIB subunit	8	0.000152455
ANACAC_01866: repeat protein	10	0.000158859	ANACAC_01489: Biotin-requiring enzyme	8	0.000152455
ANACAC_01019: AP endonuclease%2C family 2	10	0.000158859	ANACAC_01616: ATPase/histidine kinase/DNA gyrase B/HSP90 domain protein	8	0.000152455
ANACAC_00779: hypothetical protein	10	0.000158859	ANACAC_00681: PTS system sorbose subfamily IIB component	8	0.000152455
ANACAC_00796: hypothetical protein	10	0.000158859	ANACAC_00724: hypothetical protein	8	0.000152455
ANACAC_00797: hypothetical protein	10	0.000158859	ANACAC_00771: bacterial group 2 Ig-like protein	8	0.000152455
ANACAC_00810: hypothetical protein	10	0.000158859	ANACAC_00795: hypothetical protein	8	0.000152455
ANACAC_00493: transcriptional regulator%2C PadR family	10	0.000158859	ANACAC_00563: phosphoenolpyruvate-dependent sugar phosphotransferase system%2C EIIA 2	8	0.000152455
ANACAC_00498: Sigma-70 region 2	10	0.000158859	ANACAC_03339: amidohydrolase family protein	8	0.000152455
ANACAC_03339: amidohydrolase family protein	10	0.000158859	ANACAC_02678: hypothetical protein	8	0.000152455
ANACAC_03456: repeat protein	10	0.000158859	ANACAC_03429: oxidoreductase%2C aldo/keto reductase family protein	8	0.000152455
ANACAC_03464: ketose-bisphosphate aldolase	10	0.000158859	ANACAC_03456: repeat protein	8	0.000152455
ANACAC_03465: PTS system mannose/fructose/sorbose family IID component	10	0.000158859	ANACAC_02878: hypothetical protein	8	0.000152455
ANACAC_03739: PTS system%2C mannose/fructose/sorbose family%2C IIB component	10	0.000158859	ANACAC_02929: putative chlorophyll synthesis pathway protein BchC	8	0.000152455
ANACAC_03743: hypothetical protein	10	0.000158859	ANACAC_02975: hypothetical protein	8	0.000152455
ANACAC_02975: hypothetical protein	10	0.000158859	ANACAC_03068: hypothetical protein	8	0.000152455
ANACAC_03214: hypothetical protein	10	0.000158859	ANACAC_03794: repeat protein	9	0.000171512
ANACAC_03261: hypothetical protein	10	0.000158859	ANACAC_02207: hypothetical protein	9	0.000171512
ANACAC_02308: hypothetical protein	11	0.000174745	ANACAC_02219: hypothetical protein	9	0.000171512
ANACAC_02404: hypothetical protein	11	0.000174745	ANACAC_03803: 4-phosphoerythronate dehydrogenase	9	0.000171512
ANACAC_02467: hypothetical protein	11	0.000174745	ANACAC_02261: ABC transporter%2C ATP-binding protein	9	0.000171512
ANACAC_03500: hypothetical protein	11	0.000174745	ANACAC_02298: hypothetical protein	9	0.000171512
ANACAC_03505: hypothetical protein	11	0.000174745	ANACAC_02307: RNA polymerase sigma factor%2C sigma-70 family	9	0.000171512
ANACAC_01193: hypothetical protein	11	0.000174745	ANACAC_02368: hypothetical protein	9	0.000171512
ANACAC_03506: 2-aminoethylphosphonate--pyruvate transaminase	11	0.000174745	ANACAC_02391: hypothetical protein	9	0.000171512
ANACAC_01322: HD domain protein	11	0.000174745	ANACAC_02394: bacterial type II secretion system domain protein F	9	0.000171512
ANACAC_01593: phosphoenolpyruvate-dependent sugar phosphotransferase system%2C EIIA 2	11	0.000174745	ANACAC_02470: hypothetical protein	9	0.000171512
ANACAC_01771: hypothetical protein	11	0.000174745	ANACAC_02520: periplasmic binding protein	9	0.000171512
ANACAC_00730: hypothetical protein	11	0.000174745	ANACAC_01928: GroES-like protein	9	0.000171512
ANACAC_00532: hypothetical protein	11	0.000174745	ANACAC_02083: ketose-bisphosphate aldolase	9	0.000171512
ANACAC_00477: hypothetical protein	11	0.000174745	ANACAC_01139: hypothetical protein	9	0.000171512
ANACAC_00003: RNA polymerase sigma-E factor	11	0.000174745	ANACAC_01140: hypothetical protein	9	0.000171512
ANACAC_00169: NADH oxidase	11	0.000174745	ANACAC_01181: transcriptional regulator%2C LysR family	9	0.000171512
ANACAC_00178: GroES-like protein	11	0.000174745	ANACAC_01330: hypothetical protein	9	0.000171512
ANACAC_03338: putative chlorophyll synthesis pathway protein BchC	11	0.000174745	ANACAC_03520: putative L-ribulose-5-phosphate 4-epimerase	9	0.000171512
ANACAC_03350: PTS system%2C glucitol/sorbitol-specific%2C IIC component	11	0.000174745	ANACAC_01721: putative stage III sporulation protein AE	9	0.000171512
ANACAC_03004: hypothetical protein	11	0.000174745	ANACAC_01725: stage III sporulation protein AA	9	0.000171512
ANACAC_03023: hypothetical protein	11	0.000174745	ANACAC_00666: phosphotransferase system%2C EIIC	9	0.000171512
ANACAC_02597: hypothetical protein	12	0.000190631	ANACAC_00793: hypothetical protein	9	0.000171512
ANACAC_02219: hypothetical protein	12	0.000190631	ANACAC_00575: 4-phosphoerythronate dehydrogenase	9	0.000171512
ANACAC_02266: AMP-binding enzyme	12	0.000190631	ANACAC_00491: hypothetical protein	9	0.000171512
ANACAC_02023: hypothetical protein	12	0.000190631	ANACAC_00357: AP endonuclease%2C family 2	9	0.000171512
ANACAC_02086: PTS system%2C Lactose/Cellobiose specific IIB subunit	12	0.000190631	ANACAC_00175: phosphoenolpyruvate-dependent sugar phosphotransferase system%2C EIIA 2	9	0.000171512
ANACAC_03504: ABC transporter%2C permease protein	12	0.000190631	ANACAC_00176: HTH domain protein	9	0.000171512
ANACAC_01625: Inosine-uridine preferring nucleoside hydrolase	12	0.000190631	ANACAC_03349: sorbitol phosphotransferase enzyme II	9	0.000171512
ANACAC_01861: repeat protein	12	0.000190631	ANACAC_03442: repeat protein	9	0.000171512
ANACAC_00789: hypothetical protein	12	0.000190631	ANACAC_02898: hypothetical protein	9	0.000171512
ANACAC_00793: hypothetical protein	12	0.000190631	ANACAC_02967: acyl-CoA dehydrogenase%2C C-terminal domain protein	9	0.000171512
ANACAC_00427: hypothetical protein	12	0.000190631	ANACAC_03025: putative sugar-binding domain protein	9	0.000171512
ANACAC_00459: PTS system%2C glucitol/sorbitol-specific%2C IIA component	12	0.000190631	ANACAC_03058: tryptophan synthase%2C alpha subunit	9	0.000171512
ANACAC_00360: phosphoenolpyruvate-dependent sugar phosphotransferase system%2C EIIA 2	12	0.000190631	ANACAC_02228: phosphoenolpyruvate-dependent sugar phosphotransferase system%2C EIIA 2	10	0.000190569
ANACAC_00404: hypothetical protein	12	0.000190631	ANACAC_03804: pyridine nucleotide-disulfide oxidoreductase	10	0.000190569
ANACAC_02195: hypothetical protein	13	0.000206517	ANACAC_03805: alcohol dehydrogenase%2C iron-dependent	10	0.000190569
ANACAC_02254: hypothetical protein	13	0.000206517	ANACAC_01975: PTS system%2C Lactose/Cellobiose specific IIB subunit	10	0.000190569
ANACAC_02394: bacterial type II secretion system domain protein F	13	0.000206517	ANACAC_03492: electron transfer flavoprotein domain protein	10	0.000190569
ANACAC_02395: hypothetical protein	13	0.000206517	ANACAC_01134: PTS system%2C lactose/cellobiose family IIC component	10	0.000190569
ANACAC_02471: coat F domain protein	13	0.000206517	ANACAC_01617: response regulator receiver domain protein	10	0.000190569
ANACAC_01930: Transketolase%2C thiamine diphosphate binding domain protein	13	0.000206517	ANACAC_01019: AP endonuclease%2C family 2	10	0.000190569
ANACAC_01314: hypothetical protein	13	0.000206517	ANACAC_00691: phosphoenolpyruvate-dependent sugar phosphotransferase system%2C EIIA 2	10	0.000190569
ANACAC_01428: putative chlorophyll synthesis pathway protein BchC	13	0.000206517	ANACAC_00872: hypothetical protein	10	0.000190569
ANACAC_01430: ketose-bisphosphate aldolase	13	0.000206517	ANACAC_00573: ketose-bisphosphate aldolase	10	0.000190569
ANACAC_01741: MaoC-like protein	13	0.000206517	ANACAC_00290: hypothetical protein	10	0.000190569
ANACAC_00943: oxidoreductase%2C short chain dehydrogenase/reductase family protein	13	0.000206517	ANACAC_02973: hypothetical protein	10	0.000190569
ANACAC_00571: fructose-like phosphotransferase enzyme IIB component 2	13	0.000206517	ANACAC_02989: hypothetical protein	10	0.000190569
ANACAC_00482: hypothetical protein	13	0.000206517	ANACAC_03018: PTS system fructose IIA component	10	0.000190569
ANACAC_00355: DAK1 domain protein	13	0.000206517	ANACAC_02138: N-acetylmuramoyl-L-alanine amidase	11	0.000209625
ANACAC_00176: HTH domain protein	13	0.000206517	ANACAC_02195: hypothetical protein	11	0.000209625
ANACAC_03284: putative ribonuclease Z	13	0.000206517	ANACAC_02263: hypothetical protein	11	0.000209625
ANACAC_03404: hypothetical protein	13	0.000206517	ANACAC_02274: cobalt transport protein	11	0.000209625
ANACAC_03458: repeat protein	13	0.000206517	ANACAC_02308: hypothetical protein	11	0.000209625
ANACAC_02932: alcohol dehydrogenase%2C iron-dependent	13	0.000206517	ANACAC_02424: hypothetical protein	11	0.000209625
ANACAC_03240: hypothetical protein	13	0.000206517	ANACAC_01930: Transketolase%2C thiamine diphosphate binding domain protein	11	0.000209625
ANACAC_03803: 4-phosphoerythronate dehydrogenase	14	0.000222403	ANACAC_01969: putative 6-phospho 3-hexuloisomerase	11	0.000209625
ANACAC_02307: RNA polymerase sigma factor%2C sigma-70 family	14	0.000222403	ANACAC_02086: PTS system%2C Lactose/Cellobiose specific IIB subunit	11	0.000209625
ANACAC_02361: hypothetical protein	14	0.000222403	ANACAC_01281: hypothetical protein	11	0.000209625
ANACAC_02419: PTS system mannose/fructose/sorbose family IID component	14	0.000222403	ANACAC_01593: phosphoenolpyruvate-dependent sugar phosphotransferase system%2C EIIA 2	11	0.000209625
ANACAC_02424: hypothetical protein	14	0.000222403	ANACAC_03573: hypothetical protein	11	0.000209625
ANACAC_01969: putative 6-phospho 3-hexuloisomerase	14	0.000222403	ANACAC_03369: putative permease	11	0.000209625
ANACAC_02052: hypothetical protein	14	0.000222403	ANACAC_03404: hypothetical protein	11	0.000209625
ANACAC_01317: hypothetical protein	14	0.000222403	ANACAC_03740: PTS system fructose IIA component	11	0.000209625
ANACAC_01392: hypothetical protein	14	0.000222403	ANACAC_02932: alcohol dehydrogenase%2C iron-dependent	11	0.000209625
ANACAC_01713: hypothetical protein	14	0.000222403	ANACAC_03760: hypothetical protein	11	0.000209625
ANACAC_00742: hypothetical protein	14	0.000222403	ANACAC_02593: hypothetical protein	12	0.000228682
ANACAC_00027: hypothetical protein	14	0.000222403	ANACAC_02275: conserved hypothetical protein TIGR02185	12	0.000228682
ANACAC_00109: hypothetical protein	14	0.000222403	ANACAC_03838: hypothetical protein	12	0.000228682
ANACAC_03037: ketose-bisphosphate aldolase	14	0.000222403	ANACAC_01972: PTS system fructose IIA component	12	0.000228682
ANACAC_03038: putative secondary thiamine-phosphate synthase enzyme	14	0.000222403	ANACAC_02052: hypothetical protein	12	0.000228682
ANACAC_02177: DNA-binding helix-turn-helix protein	15	0.000238289	ANACAC_01171: hypothetical protein	12	0.000228682
ANACAC_02199: hypothetical protein	15	0.000238289	ANACAC_03505: hypothetical protein	12	0.000228682
ANACAC_02262: transcriptional regulator%2C AraC family	15	0.000238289	ANACAC_01196: hypothetical protein	12	0.000228682
ANACAC_02326: TnpX site-specific recombinase	15	0.000238289	ANACAC_01317: hypothetical protein	12	0.000228682
ANACAC_02479: 4-phosphoerythronate dehydrogenase	15	0.000238289	ANACAC_01392: hypothetical protein	12	0.000228682
ANACAC_02503: hypothetical protein	15	0.000238289	ANACAC_01597: putative L-ribulose-5-phosphate 4-epimerase	12	0.000228682
ANACAC_02520: periplasmic binding protein	15	0.000238289	ANACAC_01628: haloacid dehalogenase-like hydrolase	12	0.000228682
ANACAC_01975: PTS system%2C Lactose/Cellobiose specific IIB subunit	15	0.000238289	ANACAC_01634: cobalt transport protein	12	0.000228682
ANACAC_01141: hypothetical protein	15	0.000238289	ANACAC_01018: 1-phosphofructokinase	12	0.000228682
ANACAC_01381: hypothetical protein	15	0.000238289	ANACAC_01020: 6-phospho 3-hexuloisomerase	12	0.000228682
ANACAC_01628: haloacid dehalogenase-like hydrolase	15	0.000238289	ANACAC_00733: hypothetical protein	12	0.000228682
ANACAC_01631: N-(5'phosphoribosyl)anthranilate isomerase	15	0.000238289	ANACAC_00734: putative phage protein%2C HK97 gp10 family	12	0.000228682
ANACAC_01761: RNA polymerase sigma-K factor	15	0.000238289	ANACAC_00742: hypothetical protein	12	0.000228682
ANACAC_01018: 1-phosphofructokinase	15	0.000238289	ANACAC_00505: repeat protein	12	0.000228682
ANACAC_01024: PTS system%2C Lactose/Cellobiose specific IIB subunit	15	0.000238289	ANACAC_00511: hypothetical protein	12	0.000228682
ANACAC_00691: phosphoenolpyruvate-dependent sugar phosphotransferase system%2C EIIA 2	15	0.000238289	ANACAC_00109: hypothetical protein	12	0.000228682
ANACAC_00802: hypothetical protein	15	0.000238289	ANACAC_03338: putative chlorophyll synthesis pathway protein BchC	12	0.000228682
ANACAC_00563: phosphoenolpyruvate-dependent sugar phosphotransferase system%2C EIIA 2	15	0.000238289	ANACAC_03739: PTS system%2C mannose/fructose/sorbose family%2C IIB component	12	0.000228682
ANACAC_03369: putative permease	15	0.000238289	ANACAC_03023: hypothetical protein	12	0.000228682
ANACAC_02801: ribosomal protein L34	15	0.000238289	ANACAC_02232: phosphocarrier%2C HPr family	13	0.000247739
ANACAC_02881: hypothetical protein	15	0.000238289	ANACAC_02254: hypothetical protein	13	0.000247739
ANACAC_02935: hypothetical protein	15	0.000238289	ANACAC_02353: hypothetical protein	13	0.000247739
ANACAC_03128: PTS system mannose/fructose/sorbose family IID component	15	0.000238289	ANACAC_02395: hypothetical protein	13	0.000247739
ANACAC_02193: hypothetical protein	16	0.000254174	ANACAC_02477: metallo-beta-lactamase domain protein	13	0.000247739
ANACAC_02228: phosphoenolpyruvate-dependent sugar phosphotransferase system%2C EIIA 2	16	0.000254174	ANACAC_01193: hypothetical protein	13	0.000247739
ANACAC_02232: phosphocarrier%2C HPr family	16	0.000254174	ANACAC_03519: GroES-like protein	13	0.000247739
ANACAC_02448: amino acid permease	16	0.000254174	ANACAC_01430: ketose-bisphosphate aldolase	13	0.000247739
ANACAC_03838: hypothetical protein	16	0.000254174	ANACAC_01713: hypothetical protein	13	0.000247739
ANACAC_02051: hypothetical protein	16	0.000254174	ANACAC_00723: hypothetical protein	13	0.000247739
ANACAC_03519: GroES-like protein	16	0.000254174	ANACAC_00770: hypothetical protein	13	0.000247739
ANACAC_03573: hypothetical protein	16	0.000254174	ANACAC_00779: hypothetical protein	13	0.000247739
ANACAC_01017: putative fructose-1%2C6-bisphosphate aldolase%2C class II	16	0.000254174	ANACAC_00566: GroES-like protein	13	0.000247739
ANACAC_00679: conserved hypothetical protein TIGR03982	16	0.000254174	ANACAC_00353: hypothetical protein	13	0.000247739
ANACAC_00702: phage regulatory protein%2C Rha family	16	0.000254174	ANACAC_00003: RNA polymerase sigma-E factor	13	0.000247739
ANACAC_00722: toxin secretion/phage lysis holin	16	0.000254174	ANACAC_00027: hypothetical protein	13	0.000247739
ANACAC_00733: hypothetical protein	16	0.000254174	ANACAC_03438: PTS system fructose IIA component	13	0.000247739
ANACAC_00771: bacterial group 2 Ig-like protein	16	0.000254174	ANACAC_02930: ketose-bisphosphate aldolase	13	0.000247739
ANACAC_00448: hypothetical protein	16	0.000254174	ANACAC_02941: hypothetical protein	13	0.000247739
ANACAC_00357: AP endonuclease%2C family 2	16	0.000254174	ANACAC_02966: electron transfer flavoprotein domain protein	13	0.000247739
ANACAC_00139: repeat protein	16	0.000254174	ANACAC_02420: PTS system sorbose-specific iic component	14	0.000266796
ANACAC_03349: sorbitol phosphotransferase enzyme II	16	0.000254174	ANACAC_02503: hypothetical protein	14	0.000266796
ANACAC_03433: PTS system sorbose subfamily IIB component	16	0.000254174	ANACAC_02051: hypothetical protein	14	0.000266796
ANACAC_03740: PTS system fructose IIA component	16	0.000254174	ANACAC_00735: putative phage head-tail adaptor	14	0.000266796
ANACAC_03127: PTS system sorbose-specific iic component	16	0.000254174	ANACAC_00802: hypothetical protein	14	0.000266796
ANACAC_02138: N-acetylmuramoyl-L-alanine amidase	17	0.00027006	ANACAC_00446: hypothetical protein	14	0.000266796
ANACAC_02298: hypothetical protein	17	0.00027006	ANACAC_00448: hypothetical protein	14	0.000266796
ANACAC_03491: tautomerase enzyme	17	0.00027006	ANACAC_00482: hypothetical protein	14	0.000266796
ANACAC_01171: hypothetical protein	17	0.00027006	ANACAC_03284: putative ribonuclease Z	14	0.000266796
ANACAC_00680: PTS system sorbose-specific iic component	17	0.00027006	ANACAC_03423: putative fructose-6-phosphate aldolase	14	0.000266796
ANACAC_00724: hypothetical protein	17	0.00027006	ANACAC_03433: PTS system sorbose subfamily IIB component	14	0.000266796
ANACAC_00731: hypothetical protein	17	0.00027006	ANACAC_02928: PTS system sorbose subfamily IIB component	14	0.000266796
ANACAC_00541: transporter%2C major facilitator family protein	17	0.00027006	ANACAC_02303: bacterial mobilization protein MobC	15	0.000285853
ANACAC_00458: DNA-binding helix-turn-helix protein	17	0.00027006	ANACAC_02361: hypothetical protein	15	0.000285853
ANACAC_00465: transcriptional regulator%2C LacI family	17	0.00027006	ANACAC_02471: coat F domain protein	15	0.000285853
ANACAC_00374: LysM domain protein	17	0.00027006	ANACAC_01168: repeat protein	15	0.000285853
ANACAC_03018: PTS system fructose IIA component	17	0.00027006	ANACAC_01176: carboxymuconolactone decarboxylase family protein	15	0.000285853
ANACAC_03030: hypothetical protein	17	0.00027006	ANACAC_01327: pyridoxamine 5'-phosphate oxidase family protein	15	0.000285853
ANACAC_03069: FHA domain protein	17	0.00027006	ANACAC_01349: hypothetical protein	15	0.000285853
ANACAC_02261: ABC transporter%2C ATP-binding protein	18	0.000285946	ANACAC_01429: transcriptional regulator%2C DeoR family	15	0.000285853
ANACAC_02291: hypothetical protein	18	0.000285946	ANACAC_01635: hypothetical protein	15	0.000285853
ANACAC_03490: repeat protein	18	0.000285946	ANACAC_01009: 6%2C7-dimethyl-8-ribityllumazine synthase	15	0.000285853
ANACAC_02037: hypothetical protein	18	0.000285946	ANACAC_01076: ABC transporter%2C ATP-binding protein	15	0.000285853
ANACAC_01742: CoA transferase	18	0.000285946	ANACAC_00679: conserved hypothetical protein TIGR03982	15	0.000285853
ANACAC_01770: hypothetical protein	18	0.000285946	ANACAC_00803: hypothetical protein	15	0.000285853
ANACAC_01020: 6-phospho 3-hexuloisomerase	18	0.000285946	ANACAC_00518: deoxyribose-phosphate aldolase	15	0.000285853
ANACAC_01021: putative chlorophyll synthesis pathway protein BchC	18	0.000285946	ANACAC_00139: repeat protein	15	0.000285853
ANACAC_01023: GroES-like protein	18	0.000285946	ANACAC_00166: alcohol dehydrogenase%2C iron-dependent	15	0.000285853
ANACAC_00677: carbohydrate kinase%2C FGGY family protein	18	0.000285946	ANACAC_02935: hypothetical protein	15	0.000285853
ANACAC_00735: putative phage head-tail adaptor	18	0.000285946	ANACAC_02980: hypothetical protein	15	0.000285853
ANACAC_00806: hypothetical protein	18	0.000285946	ANACAC_02410: hypothetical protein	16	0.00030491
ANACAC_03627: PTS system mannose/fructose/sorbose family IID component	18	0.000285946	ANACAC_02419: PTS system mannose/fructose/sorbose family IID component	16	0.00030491
ANACAC_00858: phosphoenolpyruvate-dependent sugar phosphotransferase system%2C EIIA 2	18	0.000285946	ANACAC_01483: phosphocarrier%2C HPr family	16	0.00030491
ANACAC_00566: GroES-like protein	18	0.000285946	ANACAC_01751: shikimate dehydrogenase	16	0.00030491
ANACAC_00505: repeat protein	18	0.000285946	ANACAC_01761: RNA polymerase sigma-K factor	16	0.00030491
ANACAC_00273: serine-type D-Ala-D-Ala carboxypeptidase	18	0.000285946	ANACAC_01841: hypothetical protein	16	0.00030491
ANACAC_03423: putative fructose-6-phosphate aldolase	18	0.000285946	ANACAC_00987: hypothetical protein	16	0.00030491
ANACAC_03455: toxin-antitoxin system%2C toxin component%2C HicA family	18	0.000285946	ANACAC_00629: hypothetical protein	16	0.00030491
ANACAC_02929: putative chlorophyll synthesis pathway protein BchC	18	0.000285946	ANACAC_00719: hypothetical protein	16	0.00030491
ANACAC_02973: hypothetical protein	18	0.000285946	ANACAC_00752: VRR-NUC domain protein	16	0.00030491
ANACAC_01928: GroES-like protein	19	0.000301832	ANACAC_00789: hypothetical protein	16	0.00030491
ANACAC_01976: phosphoenolpyruvate-dependent sugar phosphotransferase system%2C EIIA 2	19	0.000301832	ANACAC_00530: hypothetical protein	16	0.00030491
ANACAC_03520: putative L-ribulose-5-phosphate 4-epimerase	19	0.000301832	ANACAC_00571: fructose-like phosphotransferase enzyme IIB component 2	16	0.00030491
ANACAC_01597: putative L-ribulose-5-phosphate 4-epimerase	19	0.000301832	ANACAC_00430: AP endonuclease%2C family 2	16	0.00030491
ANACAC_01025: phosphoenolpyruvate-dependent sugar phosphotransferase system%2C EIIA 2	19	0.000301832	ANACAC_03723: hypothetical protein	16	0.00030491
ANACAC_00647: hypothetical protein	19	0.000301832	ANACAC_03417: hypothetical protein	16	0.00030491
ANACAC_00719: hypothetical protein	19	0.000301832	ANACAC_02922: PTS system sorbose subfamily IIB component	16	0.00030491
ANACAC_00741: hypothetical protein	19	0.000301832	ANACAC_03127: PTS system sorbose-specific iic component	16	0.00030491
ANACAC_00807: hypothetical protein	19	0.000301832	ANACAC_03214: hypothetical protein	16	0.00030491
ANACAC_00854: mannitol dehydrogenase domain protein	19	0.000301832	ANACAC_02592: glucitol operon activator protein (GutM)	17	0.000323967
ANACAC_00446: hypothetical protein	19	0.000301832	ANACAC_02177: DNA-binding helix-turn-helix protein	17	0.000323967
ANACAC_00492: hypothetical protein	19	0.000301832	ANACAC_03827: galactitol-specific phosphotransferase enzyme IIB component	17	0.000323967
ANACAC_00353: hypothetical protein	19	0.000301832	ANACAC_02479: 4-phosphoerythronate dehydrogenase	17	0.000323967
ANACAC_03417: hypothetical protein	19	0.000301832	ANACAC_02492: hypothetical protein	17	0.000323967
ANACAC_02592: glucitol operon activator protein (GutM)	20	0.000317718	ANACAC_02023: hypothetical protein	17	0.000323967
ANACAC_03794: repeat protein	20	0.000317718	ANACAC_03490: repeat protein	17	0.000323967
ANACAC_02420: PTS system sorbose-specific iic component	20	0.000317718	ANACAC_03504: ABC transporter%2C permease protein	17	0.000323967
ANACAC_03827: galactitol-specific phosphotransferase enzyme IIB component	20	0.000317718	ANACAC_01318: hypothetical protein	17	0.000323967
ANACAC_01964: L-serine dehydratase%2C iron-sulfur-dependent%2C beta subunit	20	0.000317718	ANACAC_01629: Inosine-uridine preferring nucleoside hydrolase	17	0.000323967
ANACAC_01137: pyridine nucleotide-disulfide oxidoreductase	20	0.000317718	ANACAC_01631: N-(5'phosphoribosyl)anthranilate isomerase	17	0.000323967
ANACAC_01138: aryl-phospho-beta-D-glucosidase BglA	20	0.000317718	ANACAC_00677: carbohydrate kinase%2C FGGY family protein	17	0.000323967
ANACAC_00736: phage DNA packaging protein	20	0.000317718	ANACAC_00741: hypothetical protein	17	0.000323967
ANACAC_00430: AP endonuclease%2C family 2	20	0.000317718	ANACAC_03628: PTS system sorbose-specific iic component	17	0.000323967
ANACAC_02753: putative L-ribulose-5-phosphate 4-epimerase	20	0.000317718	ANACAC_00427: hypothetical protein	17	0.000323967
ANACAC_03420: PTS system mannose/fructose/sorbose family IID component	20	0.000317718	ANACAC_00492: hypothetical protein	17	0.000323967
ANACAC_02850: hypothetical protein	20	0.000317718	ANACAC_00165: 4-hydroxybutyrate coenzyme A transferase	17	0.000323967
ANACAC_02921: PTS system fructose IIA component	20	0.000317718	ANACAC_02850: hypothetical protein	17	0.000323967
ANACAC_02989: hypothetical protein	20	0.000317718	ANACAC_03030: hypothetical protein	17	0.000323967
ANACAC_02998: hypothetical protein	20	0.000317718	ANACAC_03063: bacterial type II secretion system domain protein F	17	0.000323967
ANACAC_03058: tryptophan synthase%2C alpha subunit	20	0.000317718	ANACAC_02193: hypothetical protein	18	0.000343023
ANACAC_03063: bacterial type II secretion system domain protein F	20	0.000317718	ANACAC_02264: semialdehyde dehydrogenase%2C NAD binding domain protein	18	0.000343023
ANACAC_03759: hypothetical protein	20	0.000317718	ANACAC_02266: AMP-binding enzyme	18	0.000343023
ANACAC_03760: hypothetical protein	20	0.000317718	ANACAC_02316: hypothetical protein	18	0.000343023
ANACAC_03774: MOSC domain protein	20	0.000317718	ANACAC_02326: TnpX site-specific recombinase	18	0.000343023
ANACAC_02593: hypothetical protein	21	0.000333604	ANACAC_02467: hypothetical protein	18	0.000343023
ANACAC_01972: PTS system fructose IIA component	21	0.000333604	ANACAC_01965: hypothetical protein	18	0.000343023
ANACAC_01987: branched-chain amino acid transport protein AzlD	21	0.000333604	ANACAC_01987: branched-chain amino acid transport protein AzlD	18	0.000343023
ANACAC_01134: PTS system%2C lactose/cellobiose family IIC component	21	0.000333604	ANACAC_01137: pyridine nucleotide-disulfide oxidoreductase	18	0.000343023
ANACAC_01485: phosphoenolpyruvate-dependent sugar phosphotransferase system%2C EIIA 2	21	0.000333604	ANACAC_01432: phosphopyruvate hydratase	18	0.000343023
ANACAC_01627: alcohol dehydrogenase%2C iron-dependent	21	0.000333604	ANACAC_00773: hypothetical protein	18	0.000343023
ANACAC_01725: stage III sporulation protein AA	21	0.000333604	ANACAC_00814: DNA-binding helix-turn-helix protein	18	0.000343023
ANACAC_00500: transcriptional regulator%2C MarR family	21	0.000333604	ANACAC_00854: mannitol dehydrogenase domain protein	18	0.000343023
ANACAC_00399: hypothetical protein	21	0.000333604	ANACAC_00459: PTS system%2C glucitol/sorbitol-specific%2C IIA component	18	0.000343023
ANACAC_02639: phosphopyruvate hydratase	21	0.000333604	ANACAC_00500: transcriptional regulator%2C MarR family	18	0.000343023
ANACAC_03438: PTS system fructose IIA component	21	0.000333604	ANACAC_03759: hypothetical protein	18	0.000343023
ANACAC_02931: PTS system mannose/fructose/sorbose family IID component	21	0.000333604	ANACAC_03128: PTS system mannose/fructose/sorbose family IID component	18	0.000343023
ANACAC_03232: AraC-like ligand binding domain protein	21	0.000333604	ANACAC_03240: hypothetical protein	18	0.000343023
ANACAC_01665: DNA protecting protein DprA	22	0.00034949	ANACAC_02199: hypothetical protein	19	0.00036208
ANACAC_01751: shikimate dehydrogenase	22	0.00034949	ANACAC_01964: L-serine dehydratase%2C iron-sulfur-dependent%2C beta subunit	19	0.00036208
ANACAC_00770: hypothetical protein	22	0.00034949	ANACAC_03491: tautomerase enzyme	19	0.00036208
ANACAC_00530: hypothetical protein	22	0.00034949	ANACAC_01225: LPXTG-motif cell wall anchor domain protein	19	0.00036208
ANACAC_03348: sorbitol phosphotransferase enzyme II domain protein	22	0.00034949	ANACAC_01485: phosphoenolpyruvate-dependent sugar phosphotransferase system%2C EIIA 2	19	0.00036208
ANACAC_03354: glucitol operon activator protein (GutM)	22	0.00034949	ANACAC_03555: hypothetical protein	19	0.00036208
ANACAC_03723: hypothetical protein	22	0.00034949	ANACAC_01770: hypothetical protein	19	0.00036208
ANACAC_03429: oxidoreductase%2C aldo/keto reductase family protein	22	0.00034949	ANACAC_03574: stage V sporulation protein AC	19	0.00036208
ANACAC_02941: hypothetical protein	22	0.00034949	ANACAC_00986: bacterial group 2 Ig-like protein	19	0.00036208
ANACAC_02274: cobalt transport protein	23	0.000365376	ANACAC_01025: phosphoenolpyruvate-dependent sugar phosphotransferase system%2C EIIA 2	19	0.00036208
ANACAC_01948: hypothetical protein	23	0.000365376	ANACAC_01079: hypothetical protein	19	0.00036208
ANACAC_01281: hypothetical protein	23	0.000365376	ANACAC_00678: GroES-like protein	19	0.00036208
ANACAC_01349: hypothetical protein	23	0.000365376	ANACAC_00457: hypothetical protein	19	0.00036208
ANACAC_03522: alcohol dehydrogenase%2C iron-dependent	23	0.000365376	ANACAC_00458: DNA-binding helix-turn-helix protein	19	0.00036208
ANACAC_00620: hypothetical protein	23	0.000365376	ANACAC_02753: putative L-ribulose-5-phosphate 4-epimerase	19	0.00036208
ANACAC_00690: PTS system%2C Lactose/Cellobiose specific IIB subunit	23	0.000365376	ANACAC_03354: glucitol operon activator protein (GutM)	19	0.00036208
ANACAC_02927: hypothetical protein	23	0.000365376	ANACAC_03455: toxin-antitoxin system%2C toxin component%2C HicA family	19	0.00036208
ANACAC_02581: hypothetical protein	24	0.000381262	ANACAC_02801: ribosomal protein L34	19	0.00036208
ANACAC_02477: metallo-beta-lactamase domain protein	24	0.000381262	ANACAC_02864: spore germination protein (amino acid permease)	19	0.00036208
ANACAC_03828: phosphoenolpyruvate-dependent sugar phosphotransferase system%2C EIIA 2	24	0.000381262	ANACAC_02927: hypothetical protein	19	0.00036208
ANACAC_02509: hypothetical protein	24	0.000381262	ANACAC_03069: FHA domain protein	19	0.00036208
ANACAC_01483: phosphocarrier%2C HPr family	24	0.000381262	ANACAC_03774: MOSC domain protein	19	0.00036208
ANACAC_01617: response regulator receiver domain protein	24	0.000381262	ANACAC_02262: transcriptional regulator%2C AraC family	20	0.000381137
ANACAC_01635: hypothetical protein	24	0.000381262	ANACAC_02443: FAD dependent oxidoreductase	20	0.000381137
ANACAC_03555: hypothetical protein	24	0.000381262	ANACAC_03828: phosphoenolpyruvate-dependent sugar phosphotransferase system%2C EIIA 2	20	0.000381137
ANACAC_01739: hypothetical protein	24	0.000381262	ANACAC_02496: PRD domain protein	20	0.000381137
ANACAC_03564: polysaccharide deacetylase	24	0.000381262	ANACAC_03832: ABC transporter%2C ATP-binding protein	20	0.000381137
ANACAC_03570: hypothetical protein	24	0.000381262	ANACAC_01625: Inosine-uridine preferring nucleoside hydrolase	20	0.000381137
ANACAC_00792: hypothetical protein	24	0.000381262	ANACAC_01630: kinase%2C PfkB family	20	0.000381137
ANACAC_02844: MTA/SAH nucleosidase	24	0.000381262	ANACAC_00722: toxin secretion/phage lysis holin	20	0.000381137
ANACAC_01963: L-serine dehydratase%2C iron-sulfur-dependent%2C alpha subunit	25	0.000397148	ANACAC_00794: hypothetical protein	20	0.000381137
ANACAC_01965: hypothetical protein	25	0.000397148	ANACAC_00806: hypothetical protein	20	0.000381137
ANACAC_01368: PTS system sorbose subfamily IIB component	25	0.000397148	ANACAC_00808: hypothetical protein	20	0.000381137
ANACAC_00723: hypothetical protein	25	0.000397148	ANACAC_00273: serine-type D-Ala-D-Ala carboxypeptidase	20	0.000381137
ANACAC_00734: putative phage protein%2C HK97 gp10 family	25	0.000397148	ANACAC_02639: phosphopyruvate hydratase	20	0.000381137
ANACAC_00039: CRISPR-associated protein Cas2	25	0.000397148	ANACAC_03674: ABC transporter%2C ATP-binding protein	21	0.000400194
ANACAC_03435: AP endonuclease%2C family 2	25	0.000397148	ANACAC_02037: hypothetical protein	21	0.000400194
ANACAC_02922: PTS system sorbose subfamily IIB component	25	0.000397148	ANACAC_01431: hypothetical protein	21	0.000400194
ANACAC_02939: efflux ABC transporter%2C permease protein	25	0.000397148	ANACAC_01584: ABC transporter%2C ATP-binding protein	21	0.000400194
ANACAC_03673: hypothetical protein	26	0.000413034	ANACAC_01594: PTS system Galactitol-specific IIC component	21	0.000400194
ANACAC_02189: GDSL-like protein	26	0.000413034	ANACAC_01742: CoA transferase	21	0.000400194
ANACAC_02194: hypothetical protein	26	0.000413034	ANACAC_01743: transporter%2C major facilitator family protein	21	0.000400194
ANACAC_02275: conserved hypothetical protein TIGR02185	26	0.000413034	ANACAC_03572: hypothetical protein	21	0.000400194
ANACAC_02305: 23S rRNA m2A2503 methyltransferase	26	0.000413034	ANACAC_00647: hypothetical protein	21	0.000400194
ANACAC_02492: hypothetical protein	26	0.000413034	ANACAC_00690: PTS system%2C Lactose/Cellobiose specific IIB subunit	21	0.000400194
ANACAC_01926: hypothetical protein	26	0.000413034	ANACAC_00730: hypothetical protein	21	0.000400194
ANACAC_02068: hypothetical protein	26	0.000413034	ANACAC_03627: PTS system mannose/fructose/sorbose family IID component	21	0.000400194
ANACAC_01366: ketose-bisphosphate aldolase	26	0.000413034	ANACAC_00465: transcriptional regulator%2C LacI family	21	0.000400194
ANACAC_01374: hypothetical protein	26	0.000413034	ANACAC_02729: hypothetical protein	21	0.000400194
ANACAC_01387: ABC transporter%2C ATP-binding protein	26	0.000413034	ANACAC_03435: AP endonuclease%2C family 2	21	0.000400194
ANACAC_01388: ABC-2 type transporter	26	0.000413034	ANACAC_02828: phosphoenolpyruvate-dependent sugar phosphotransferase system%2C EIIA 2	21	0.000400194
ANACAC_01009: 6%2C7-dimethyl-8-ribityllumazine synthase	26	0.000413034	ANACAC_02877: hypothetical protein	21	0.000400194
ANACAC_03478: hypothetical protein	26	0.000413034	ANACAC_02931: PTS system mannose/fructose/sorbose family IID component	21	0.000400194
ANACAC_02828: phosphoenolpyruvate-dependent sugar phosphotransferase system%2C EIIA 2	26	0.000413034	ANACAC_03232: AraC-like ligand binding domain protein	21	0.000400194
ANACAC_02852: spore coat protein%2C CotS family	26	0.000413034	ANACAC_02190: peptide deformylase	22	0.000419251
ANACAC_02965: electron transfer flavoprotein FAD-binding domain protein	26	0.000413034	ANACAC_03518: PTS system Galactitol-specific IIC component	22	0.000419251
ANACAC_03674: ABC transporter%2C ATP-binding protein	27	0.000428919	ANACAC_03523: GroES-like protein	22	0.000419251
ANACAC_03800: transporter%2C major facilitator family protein	27	0.000428919	ANACAC_01624: transporter%2C major facilitator family protein	22	0.000419251
ANACAC_02214: PTS system sorbose subfamily IIB component	27	0.000428919	ANACAC_01772: transcriptional regulator%2C TetR family	22	0.000419251
ANACAC_03832: ABC transporter%2C ATP-binding protein	27	0.000428919	ANACAC_00899: iron dependent repressor DNA binding domain protein	22	0.000419251
ANACAC_01176: carboxymuconolactone decarboxylase family protein	27	0.000428919	ANACAC_00541: transporter%2C major facilitator family protein	22	0.000419251
ANACAC_01401: hypothetical protein	27	0.000428919	ANACAC_00399: hypothetical protein	22	0.000419251
ANACAC_00899: iron dependent repressor DNA binding domain protein	27	0.000428919	ANACAC_03340: NADH oxidase	22	0.000419251
ANACAC_01078: flavodoxin	27	0.000428919	ANACAC_03347: PTS system glucitol/sorbitol-specific IIA component	22	0.000419251
ANACAC_00794: hypothetical protein	27	0.000428919	ANACAC_03410: transcriptional regulator%2C AraC family	22	0.000419251
ANACAC_00808: hypothetical protein	27	0.000428919	ANACAC_02822: hypothetical protein	22	0.000419251
ANACAC_03628: PTS system sorbose-specific iic component	27	0.000428919	ANACAC_02829: hypothetical protein	22	0.000419251
ANACAC_00572: putative PTS system fructose-specific EIIBBC component	27	0.000428919	ANACAC_02921: PTS system fructose IIA component	22	0.000419251
ANACAC_03355: hypothetical protein	27	0.000428919	ANACAC_02591: PTS system%2C glucitol/sorbitol-specific%2C IIC component	23	0.000438308
ANACAC_03099: hypothetical protein	27	0.000428919	ANACAC_02418: oxidoreductase%2C NAD-binding domain protein	23	0.000438308
ANACAC_02301: hypothetical protein	28	0.000444805	ANACAC_01948: hypothetical protein	23	0.000438308
ANACAC_02443: FAD dependent oxidoreductase	28	0.000444805	ANACAC_01970: D-allulose-6-phosphate 3-epimerase	23	0.000438308
ANACAC_03825: ketose-bisphosphate aldolase	28	0.000444805	ANACAC_03522: alcohol dehydrogenase%2C iron-dependent	23	0.000438308
ANACAC_02472: hypothetical protein	28	0.000444805	ANACAC_01511: hypothetical protein	23	0.000438308
ANACAC_02079: transcriptional regulator%2C BlaI/MecI/CopY family	28	0.000444805	ANACAC_01627: alcohol dehydrogenase%2C iron-dependent	23	0.000438308
ANACAC_03523: GroES-like protein	28	0.000444805	ANACAC_01665: DNA protecting protein DprA	23	0.000438308
ANACAC_01488: 2-oxo acid dehydrogenase acyltransferase (catalytic domain)	28	0.000444805	ANACAC_01739: hypothetical protein	23	0.000438308
ANACAC_00727: hypothetical protein	28	0.000444805	ANACAC_00680: PTS system sorbose-specific iic component	23	0.000438308
ANACAC_00814: DNA-binding helix-turn-helix protein	28	0.000444805	ANACAC_00731: hypothetical protein	23	0.000438308
ANACAC_00026: hypothetical protein	28	0.000444805	ANACAC_00736: phage DNA packaging protein	23	0.000438308
ANACAC_02864: spore germination protein (amino acid permease)	28	0.000444805	ANACAC_00843: ABC transporter%2C ATP-binding protein	23	0.000438308
ANACAC_03039: triose-phosphate isomerase	28	0.000444805	ANACAC_00374: LysM domain protein	23	0.000438308
ANACAC_03802: transporter%2C major facilitator family protein	29	0.000460691	ANACAC_03425: glycine radical domain protein	23	0.000438308
ANACAC_02243: CRISPR-associated protein Cas2	29	0.000460691	ANACAC_03434: putative chlorophyll synthesis pathway protein BchC	23	0.000438308
ANACAC_02264: semialdehyde dehydrogenase%2C NAD binding domain protein	29	0.000460691	ANACAC_02883: hypothetical protein	23	0.000438308
ANACAC_01432: phosphopyruvate hydratase	29	0.000460691	ANACAC_02965: electron transfer flavoprotein FAD-binding domain protein	23	0.000438308
ANACAC_03536: ferrous iron transport protein B	29	0.000460691	ANACAC_02998: hypothetical protein	23	0.000438308
ANACAC_01616: ATPase/histidine kinase/DNA gyrase B/HSP90 domain protein	29	0.000460691	ANACAC_02214: PTS system sorbose subfamily IIB component	24	0.000457365
ANACAC_01630: kinase%2C PfkB family	29	0.000460691	ANACAC_02218: ketose-bisphosphate aldolase	24	0.000457365
ANACAC_03572: hypothetical protein	29	0.000460691	ANACAC_02273: ABC transporter%2C ATP-binding protein	24	0.000457365
ANACAC_00967: hypothetical protein	29	0.000460691	ANACAC_01141: hypothetical protein	24	0.000457365
ANACAC_01079: hypothetical protein	29	0.000460691	ANACAC_01387: ABC transporter%2C ATP-binding protein	24	0.000457365
ANACAC_00629: hypothetical protein	29	0.000460691	ANACAC_01545: hypothetical protein	24	0.000457365
ANACAC_00773: hypothetical protein	29	0.000460691	ANACAC_01754: hypothetical protein	24	0.000457365
ANACAC_00872: hypothetical protein	29	0.000460691	ANACAC_00951: hypothetical protein	24	0.000457365
ANACAC_00518: deoxyribose-phosphate aldolase	29	0.000460691	ANACAC_00972: putative dinuclear metal center protein%2C YbgI family	24	0.000457365
ANACAC_00165: 4-hydroxybutyrate coenzyme A transferase	29	0.000460691	ANACAC_03348: sorbitol phosphotransferase enzyme II domain protein	24	0.000457365
ANACAC_03340: NADH oxidase	29	0.000460691	ANACAC_03420: PTS system mannose/fructose/sorbose family IID component	24	0.000457365
ANACAC_02218: ketose-bisphosphate aldolase	30	0.000476577	ANACAC_03479: repeat protein	24	0.000457365
ANACAC_02220: hypothetical protein	30	0.000476577	ANACAC_03099: hypothetical protein	24	0.000457365
ANACAC_02024: acetyltransferase%2C GNAT family	30	0.000476577	ANACAC_03111: aspartate 1-decarboxylase	24	0.000457365
ANACAC_01168: repeat protein	30	0.000476577	ANACAC_02600: aspartyl/glutamyl-tRNA(Asn/Gln) amidotransferase%2C C subunit	25	0.000476422
ANACAC_03518: PTS system Galactitol-specific IIC component	30	0.000476577	ANACAC_02116: oxidoreductase%2C NAD-binding domain protein	25	0.000476422
ANACAC_01511: hypothetical protein	30	0.000476577	ANACAC_01963: L-serine dehydratase%2C iron-sulfur-dependent%2C alpha subunit	25	0.000476422
ANACAC_03574: stage V sporulation protein AC	30	0.000476577	ANACAC_01367: putative chlorophyll synthesis pathway protein BchC	25	0.000476422
ANACAC_00511: hypothetical protein	30	0.000476577	ANACAC_01376: hypothetical protein	25	0.000476422
ANACAC_03410: transcriptional regulator%2C AraC family	30	0.000476577	ANACAC_01388: ABC-2 type transporter	25	0.000476422
ANACAC_02822: hypothetical protein	30	0.000476577	ANACAC_00929: TIGR02453 family protein	25	0.000476422
ANACAC_02949: Sigma-70 region 2	30	0.000476577	ANACAC_02657: stage II sporulation protein E	25	0.000476422
ANACAC_03133: SpoIID/LytB domain protein	30	0.000476577	ANACAC_02939: efflux ABC transporter%2C permease protein	25	0.000476422
ANACAC_02410: hypothetical protein	31	0.000492463	ANACAC_02942: hypothetical protein	25	0.000476422
ANACAC_01431: hypothetical protein	31	0.000492463	ANACAC_03065: hypothetical protein	25	0.000476422
ANACAC_01545: hypothetical protein	31	0.000492463	ANACAC_02189: GDSL-like protein	26	0.000495478
ANACAC_01629: Inosine-uridine preferring nucleoside hydrolase	31	0.000492463	ANACAC_02194: hypothetical protein	26	0.000495478
ANACAC_01754: hypothetical protein	31	0.000492463	ANACAC_02224: putative L-ribulose-5-phosphate 4-epimerase	26	0.000495478
ANACAC_00987: hypothetical protein	31	0.000492463	ANACAC_02243: CRISPR-associated protein Cas2	26	0.000495478
ANACAC_00843: ABC transporter%2C ATP-binding protein	31	0.000492463	ANACAC_02377: hypothetical protein	26	0.000495478
ANACAC_00483: deoxyribose-phosphate aldolase	31	0.000492463	ANACAC_02024: acetyltransferase%2C GNAT family	26	0.000495478
ANACAC_03479: repeat protein	31	0.000492463	ANACAC_02079: transcriptional regulator%2C BlaI/MecI/CopY family	26	0.000495478
ANACAC_03217: PTS system%2C glucose subfamily%2C IIA component	31	0.000492463	ANACAC_01592: phosphoenolpyruvate-dependent sugar phosphotransferase system%2C EIIA 2	26	0.000495478
ANACAC_02273: ABC transporter%2C ATP-binding protein	32	0.000508349	ANACAC_01626: putative ribokinase	26	0.000495478
ANACAC_02300: hypothetical protein	32	0.000508349	ANACAC_01867: hypothetical protein	26	0.000495478
ANACAC_02316: hypothetical protein	32	0.000508349	ANACAC_00567: PTS system mannitol-specific EIICB component	26	0.000495478
ANACAC_02088: PRD domain protein	32	0.000508349	ANACAC_03351: 3-dehydroquinate synthase	26	0.000495478
ANACAC_01600: hypothetical protein	32	0.000508349	ANACAC_03443: Sigma-70 region 2	26	0.000495478
ANACAC_01772: transcriptional regulator%2C TetR family	32	0.000508349	ANACAC_03478: hypothetical protein	26	0.000495478
ANACAC_01867: hypothetical protein	32	0.000508349	ANACAC_02881: hypothetical protein	26	0.000495478
ANACAC_01899: PTS system%2C glucose subfamily%2C IIA component	32	0.000508349	ANACAC_03217: PTS system%2C glucose subfamily%2C IIA component	26	0.000495478
ANACAC_00972: putative dinuclear metal center protein%2C YbgI family	32	0.000508349	ANACAC_03802: transporter%2C major facilitator family protein	27	0.000514535
ANACAC_02591: PTS system%2C glucitol/sorbitol-specific%2C IIC component	33	0.000524235	ANACAC_02031: polymorphic outer membrane protein repeat (3 repeats)	27	0.000514535
ANACAC_02141: oxidoreductase%2C NAD-binding domain protein	33	0.000524235	ANACAC_02068: hypothetical protein	27	0.000514535
ANACAC_03801: carbohydrate kinase%2C FGGY family protein	33	0.000524235	ANACAC_01401: hypothetical protein	27	0.000514535
ANACAC_02270: thioesterase domain protein	33	0.000524235	ANACAC_03570: hypothetical protein	27	0.000514535
ANACAC_02417: glucosamine-6-phosphate deaminase	33	0.000524235	ANACAC_00804: hypothetical protein	27	0.000514535
ANACAC_01225: LPXTG-motif cell wall anchor domain protein	33	0.000524235	ANACAC_00825: PTS system%2C Fru family%2C IIB component	27	0.000514535
ANACAC_01318: hypothetical protein	33	0.000524235	ANACAC_00105: PTS system mannitol-specific EIICB component	27	0.000514535
ANACAC_01376: hypothetical protein	33	0.000524235	ANACAC_03385: phosphoribosylaminoimidazolesuccinocarboxamide synthase	27	0.000514535
ANACAC_01743: transporter%2C major facilitator family protein	33	0.000524235	ANACAC_03057: putative sugar-specific permease%2C SgaT/UlaA	27	0.000514535
ANACAC_00801: HNH endonuclease domain protein	33	0.000524235	ANACAC_03765: ABC transporter%2C ATP-binding protein	27	0.000514535
ANACAC_03425: glycine radical domain protein	33	0.000524235	ANACAC_03673: hypothetical protein	28	0.000533592
ANACAC_03436: ketose-bisphosphate aldolase	33	0.000524235	ANACAC_02581: hypothetical protein	28	0.000533592
ANACAC_03059: peptidase%2C A24 family	33	0.000524235	ANACAC_02088: PRD domain protein	28	0.000533592
ANACAC_03061: type II/IV secretion system protein	33	0.000524235	ANACAC_01689: hypothetical protein	28	0.000533592
ANACAC_03065: hypothetical protein	33	0.000524235	ANACAC_03564: polysaccharide deacetylase	28	0.000533592
ANACAC_02211: hypothetical protein	34	0.000540121	ANACAC_01843: hypothetical protein	28	0.000533592
ANACAC_02418: oxidoreductase%2C NAD-binding domain protein	34	0.000540121	ANACAC_01010: GTP cyclohydrolase II	28	0.000533592
ANACAC_00951: hypothetical protein	34	0.000540121	ANACAC_00792: hypothetical protein	28	0.000533592
ANACAC_01076: ABC transporter%2C ATP-binding protein	34	0.000540121	ANACAC_00856: 3-hexulose-6-phosphate synthase	28	0.000533592
ANACAC_02942: hypothetical protein	34	0.000540121	ANACAC_00540: phosphopyruvate hydratase	28	0.000533592
ANACAC_01584: ABC transporter%2C ATP-binding protein	35	0.000556007	ANACAC_00039: CRISPR-associated protein Cas2	28	0.000533592
ANACAC_01626: putative ribokinase	35	0.000556007	ANACAC_02658: hypothetical protein	28	0.000533592
ANACAC_01843: hypothetical protein	35	0.000556007	ANACAC_03355: hypothetical protein	28	0.000533592
ANACAC_00929: TIGR02453 family protein	35	0.000556007	ANACAC_03800: transporter%2C major facilitator family protein	29	0.000552649
ANACAC_00501: hypothetical protein	35	0.000556007	ANACAC_03801: carbohydrate kinase%2C FGGY family protein	29	0.000552649
ANACAC_00504: ribosomal protein L6	35	0.000556007	ANACAC_02271: cobalt transport protein	29	0.000552649
ANACAC_03477: repeat protein	35	0.000556007	ANACAC_01926: hypothetical protein	29	0.000552649
ANACAC_02377: hypothetical protein	36	0.000571893	ANACAC_01374: hypothetical protein	29	0.000552649
ANACAC_02496: PRD domain protein	36	0.000571893	ANACAC_00716: hypothetical protein	29	0.000552649
ANACAC_03689: hypothetical protein	36	0.000571893	ANACAC_00417: hypothetical protein	29	0.000552649
ANACAC_01367: putative chlorophyll synthesis pathway protein BchC	36	0.000571893	ANACAC_02852: spore coat protein%2C CotS family	29	0.000552649
ANACAC_01594: PTS system Galactitol-specific IIC component	36	0.000571893	ANACAC_03003: hypothetical protein	29	0.000552649
ANACAC_00888: PTS system%2C Fru family%2C IIB component	36	0.000571893	ANACAC_03061: type II/IV secretion system protein	29	0.000552649
ANACAC_00433: putative transaldolase	36	0.000571893	ANACAC_02587: PTS system glucitol/sorbitol-specific IIA component	30	0.000571706
ANACAC_00004: putative sigma-E processing peptidase SpoIIGA	36	0.000571893	ANACAC_02301: hypothetical protein	30	0.000571706
ANACAC_00105: PTS system mannitol-specific EIICB component	36	0.000571893	ANACAC_02417: glucosamine-6-phosphate deaminase	30	0.000571706
ANACAC_02829: hypothetical protein	36	0.000571893	ANACAC_02481: 4-hydroxythreonine-4-phosphate dehydrogenase	30	0.000571706
ANACAC_03036: hypothetical protein	36	0.000571893	ANACAC_01173: transcriptional regulator%2C effector binding domain protein	30	0.000571706
ANACAC_02600: aspartyl/glutamyl-tRNA(Asn/Gln) amidotransferase%2C C subunit	37	0.000587779	ANACAC_01488: 2-oxo acid dehydrogenase acyltransferase (catalytic domain)	30	0.000571706
ANACAC_02190: peptide deformylase	37	0.000587779	ANACAC_00620: hypothetical protein	30	0.000571706
ANACAC_02265: AMP-binding enzyme	37	0.000587779	ANACAC_00807: hypothetical protein	30	0.000571706
ANACAC_02481: 4-hydroxythreonine-4-phosphate dehydrogenase	37	0.000587779	ANACAC_02844: MTA/SAH nucleosidase	30	0.000571706
ANACAC_02491: hypothetical protein	37	0.000587779	ANACAC_02245: CRISPR-associated protein Cas4	31	0.000590763
ANACAC_01328: putative redox-active protein (C_GCAxxG_C_C)	37	0.000587779	ANACAC_02265: AMP-binding enzyme	31	0.000590763
ANACAC_01524: hypothetical protein	37	0.000587779	ANACAC_02527: PTS system mannose/fructose/sorbose family IID component	31	0.000590763
ANACAC_01624: transporter%2C major facilitator family protein	37	0.000587779	ANACAC_01492: TPP-dependent acetoin dehydrogenase complex%2C E1 component%2C alpha subunit	31	0.000590763
ANACAC_00930: Sigma-70 region 2	37	0.000587779	ANACAC_00967: hypothetical protein	31	0.000590763
ANACAC_00992: dipicolinic acid synthetase%2C B subunit	37	0.000587779	ANACAC_00846: hypothetical protein	31	0.000590763
ANACAC_00832: dihydroxyacetone kinase%2C L subunit	37	0.000587779	ANACAC_00433: putative transaldolase	31	0.000590763
ANACAC_03385: phosphoribosylaminoimidazolesuccinocarboxamide synthase	37	0.000587779	ANACAC_00026: hypothetical protein	31	0.000590763
ANACAC_03055: phosphoenolpyruvate-dependent sugar phosphotransferase system%2C EIIA 2	37	0.000587779	ANACAC_02752: PTS system%2C galactitol-specific IIC component	31	0.000590763
ANACAC_02253: ABC transporter%2C ATP-binding protein	38	0.000603664	ANACAC_03036: hypothetical protein	31	0.000590763
ANACAC_02416: response regulator receiver domain protein	38	0.000603664	ANACAC_03059: peptidase%2C A24 family	31	0.000590763
ANACAC_02039: hypothetical protein	38	0.000603664	ANACAC_02694: hypothetical protein	32	0.00060982
ANACAC_01386: transcriptional regulator%2C MerR family	38	0.000603664	ANACAC_02253: ABC transporter%2C ATP-binding protein	32	0.00060982
ANACAC_00986: bacterial group 2 Ig-like protein	38	0.000603664	ANACAC_02305: 23S rRNA m2A2503 methyltransferase	32	0.00060982
ANACAC_00738: endopeptidase Clp	38	0.000603664	ANACAC_02472: hypothetical protein	32	0.00060982
ANACAC_00457: hypothetical protein	38	0.000603664	ANACAC_01646: hypothetical protein	32	0.00060982
ANACAC_00095: hypothetical protein	38	0.000603664	ANACAC_00888: PTS system%2C Fru family%2C IIB component	32	0.00060982
ANACAC_03351: 3-dehydroquinate synthase	38	0.000603664	ANACAC_00992: dipicolinic acid synthetase%2C B subunit	32	0.00060982
ANACAC_03434: putative chlorophyll synthesis pathway protein BchC	38	0.000603664	ANACAC_01078: flavodoxin	32	0.00060982
ANACAC_02429: hypothetical protein	39	0.00061955	ANACAC_00772: hypothetical protein	32	0.00060982
ANACAC_02469: acetyltransferase%2C GNAT family	39	0.00061955	ANACAC_00801: HNH endonuclease domain protein	32	0.00060982
ANACAC_02527: PTS system mannose/fructose/sorbose family IID component	39	0.00061955	ANACAC_00040: CRISPR-associated endonuclease Cas1%2C HMARI/TNEAP subtype	32	0.00060982
ANACAC_01955: hypothetical protein	39	0.00061955	ANACAC_02949: Sigma-70 region 2	32	0.00060982
ANACAC_01173: transcriptional regulator%2C effector binding domain protein	39	0.00061955	ANACAC_03133: SpoIID/LytB domain protein	32	0.00060982
ANACAC_01596: GroES-like protein	39	0.00061955	ANACAC_02300: hypothetical protein	33	0.000628876
ANACAC_01668: sporulation protein%2C YlmC/YmxH family	39	0.00061955	ANACAC_03825: ketose-bisphosphate aldolase	33	0.000628876
ANACAC_03584: hypothetical protein	39	0.00061955	ANACAC_01955: hypothetical protein	33	0.000628876
ANACAC_00662: glycyl-radical enzyme activating protein family protein	39	0.00061955	ANACAC_03536: ferrous iron transport protein B	33	0.000628876
ANACAC_00750: hypothetical protein	39	0.00061955	ANACAC_01899: PTS system%2C glucose subfamily%2C IIA component	33	0.000628876
ANACAC_02694: hypothetical protein	40	0.000635436	ANACAC_00460: AP endonuclease%2C family 2	33	0.000628876
ANACAC_01704: sporulation transcription factor Spo0A	40	0.000635436	ANACAC_00004: putative sigma-E processing peptidase SpoIIGA	33	0.000628876
ANACAC_03626: hypothetical protein	40	0.000635436	ANACAC_02754: GroES-like protein	33	0.000628876
ANACAC_03227: putative permease	40	0.000635436	ANACAC_03392: hypothetical protein	33	0.000628876
ANACAC_02136: amino acid carrier protein	41	0.000651322	ANACAC_02997: putative phage tail component domain protein	33	0.000628876
ANACAC_02142: glycoside/pentoside/hexuronide transporter	41	0.000651322	ANACAC_03055: phosphoenolpyruvate-dependent sugar phosphotransferase system%2C EIIA 2	33	0.000628876
ANACAC_02378: hypothetical protein	41	0.000651322	ANACAC_01971: putative chlorophyll synthesis pathway protein BchC	34	0.000647933
ANACAC_02067: hypothetical protein	41	0.000651322	ANACAC_02039: hypothetical protein	34	0.000647933
ANACAC_01592: phosphoenolpyruvate-dependent sugar phosphotransferase system%2C EIIA 2	41	0.000651322	ANACAC_01368: PTS system sorbose subfamily IIB component	34	0.000647933
ANACAC_00716: hypothetical protein	41	0.000651322	ANACAC_00727: hypothetical protein	34	0.000647933
ANACAC_00825: PTS system%2C Fru family%2C IIB component	41	0.000651322	ANACAC_00732: phage major tail protein%2C phi13 family	34	0.000647933
ANACAC_03057: putative sugar-specific permease%2C SgaT/UlaA	41	0.000651322	ANACAC_00464: inositol 2-dehydrogenase/D-chiro-inositol 3-dehydrogenase	34	0.000647933
ANACAC_02224: putative L-ribulose-5-phosphate 4-epimerase	42	0.000667208	ANACAC_00095: hypothetical protein	34	0.000647933
ANACAC_01689: hypothetical protein	42	0.000667208	ANACAC_00146: N-(5'phosphoribosyl)anthranilate isomerase	34	0.000647933
ANACAC_03578: hypothetical protein	42	0.000667208	ANACAC_03039: triose-phosphate isomerase	34	0.000647933
ANACAC_00567: PTS system mannitol-specific EIICB component	42	0.000667208	ANACAC_02601: hypothetical protein	35	0.00066699
ANACAC_00040: CRISPR-associated endonuclease Cas1%2C HMARI/TNEAP subtype	42	0.000667208	ANACAC_02482: alcohol dehydrogenase%2C iron-dependent	35	0.00066699
ANACAC_02883: hypothetical protein	42	0.000667208	ANACAC_02509: hypothetical protein	35	0.00066699
ANACAC_02622: superoxide dismutase%2C Mn/Fe family	43	0.000683094	ANACAC_03507: phosphonoacetaldehyde hydrolase	35	0.00066699
ANACAC_01970: D-allulose-6-phosphate 3-epimerase	43	0.000683094	ANACAC_01524: hypothetical protein	35	0.00066699
ANACAC_03507: phosphonoacetaldehyde hydrolase	43	0.000683094	ANACAC_01600: hypothetical protein	35	0.00066699
ANACAC_01402: hypothetical protein	43	0.000683094	ANACAC_01011: riboflavin synthase%2C alpha subunit	35	0.00066699
ANACAC_00774: hypothetical protein	43	0.000683094	ANACAC_00686: putative secondary thiamine-phosphate synthase enzyme	35	0.00066699
ANACAC_02116: oxidoreductase%2C NAD-binding domain protein	44	0.00069898	ANACAC_00483: deoxyribose-phosphate aldolase	35	0.00066699
ANACAC_02044: peptidase%2C S8/S53 family	44	0.00069898	ANACAC_00504: ribosomal protein L6	35	0.00066699
ANACAC_01435: transcriptional regulator%2C MerR family	44	0.00069898	ANACAC_03678: hypothetical protein	35	0.00066699
ANACAC_00732: phage major tail protein%2C phi13 family	44	0.00069898	ANACAC_03737: PTS system%2C mannose/fructose/sorbose family%2C IID component	35	0.00066699
ANACAC_00846: hypothetical protein	44	0.00069898	ANACAC_02211: hypothetical protein	36	0.000686047
ANACAC_00417: hypothetical protein	44	0.00069898	ANACAC_02257: hypothetical protein	36	0.000686047
ANACAC_03111: aspartate 1-decarboxylase	44	0.00069898	ANACAC_01328: putative redox-active protein (C_GCAxxG_C_C)	36	0.000686047
ANACAC_02374: DNA (cytosine-5-)-methyltransferase	45	0.000714866	ANACAC_01366: ketose-bisphosphate aldolase	36	0.000686047
ANACAC_02426: hypothetical protein	45	0.000714866	ANACAC_00697: hypothetical protein	36	0.000686047
ANACAC_02465: hypothetical protein	45	0.000714866	ANACAC_03626: hypothetical protein	36	0.000686047
ANACAC_02482: alcohol dehydrogenase%2C iron-dependent	45	0.000714866	ANACAC_03430: mannitol dehydrogenase domain protein	36	0.000686047
ANACAC_02031: polymorphic outer membrane protein repeat (3 repeats)	45	0.000714866	ANACAC_03264: hypothetical protein	36	0.000686047
ANACAC_01487: GroES-like protein	45	0.000714866	ANACAC_02469: acetyltransferase%2C GNAT family	37	0.000705104
ANACAC_00686: putative secondary thiamine-phosphate synthase enzyme	45	0.000714866	ANACAC_02067: hypothetical protein	37	0.000705104
ANACAC_00844: ABC transporter%2C permease protein	45	0.000714866	ANACAC_01435: transcriptional regulator%2C MerR family	37	0.000705104
ANACAC_03632: hypothetical protein	45	0.000714866	ANACAC_01596: GroES-like protein	37	0.000705104
ANACAC_03678: hypothetical protein	45	0.000714866	ANACAC_00977: NLPA lipoprotein	37	0.000705104
ANACAC_03443: Sigma-70 region 2	45	0.000714866	ANACAC_01065: hypothetical protein	37	0.000705104
ANACAC_02925: HAD hydrolase%2C family IA%2C variant 3	45	0.000714866	ANACAC_00662: glycyl-radical enzyme activating protein family protein	37	0.000705104
ANACAC_02601: hypothetical protein	46	0.000730752	ANACAC_00287: SpoVT/AbrB-like protein	37	0.000705104
ANACAC_02379: hypothetical protein	46	0.000730752	ANACAC_03229: transcriptional regulator%2C ArsR family	37	0.000705104
ANACAC_01375: toxin-antitoxin system%2C antitoxin component%2C AbrB family	46	0.000730752	ANACAC_02501: hypothetical protein	38	0.000724161
ANACAC_01433: succinate-semialdehyde dehydrogenase [NAD(P)+]	46	0.000730752	ANACAC_02043: hypothetical protein	38	0.000724161
ANACAC_01610: HAD hydrolase%2C family IA%2C variant 1	46	0.000730752	ANACAC_01389: hypothetical protein	38	0.000724161
ANACAC_01690: putative sporulation protein YqfC	46	0.000730752	ANACAC_03581: hypothetical protein	38	0.000724161
ANACAC_03581: hypothetical protein	46	0.000730752	ANACAC_00501: hypothetical protein	38	0.000724161
ANACAC_00933: hypothetical protein	46	0.000730752	ANACAC_02988: hypothetical protein	38	0.000724161
ANACAC_00287: SpoVT/AbrB-like protein	46	0.000730752	ANACAC_02991: hypothetical protein	38	0.000724161
ANACAC_02729: hypothetical protein	46	0.000730752	ANACAC_03100: hypothetical protein	38	0.000724161
ANACAC_03347: PTS system glucitol/sorbitol-specific IIA component	46	0.000730752	ANACAC_02141: oxidoreductase%2C NAD-binding domain protein	39	0.000743218
ANACAC_03060: hypothetical protein	46	0.000730752	ANACAC_02197: radical SAM domain protein	39	0.000743218
ANACAC_03229: transcriptional regulator%2C ArsR family	46	0.000730752	ANACAC_02374: DNA (cytosine-5-)-methyltransferase	39	0.000743218
ANACAC_03792: putative methyltransferase%2C YaeB family	47	0.000746638	ANACAC_01487: GroES-like protein	39	0.000743218
ANACAC_01492: TPP-dependent acetoin dehydrogenase complex%2C E1 component%2C alpha subunit	47	0.000746638	ANACAC_00973: hypothetical protein	39	0.000743218
ANACAC_01646: hypothetical protein	47	0.000746638	ANACAC_00861: hypothetical protein	39	0.000743218
ANACAC_00769: hypothetical protein	47	0.000746638	ANACAC_03352: putative glucosamine-6-phosphate deaminase	39	0.000743218
ANACAC_02749: phosphoenolpyruvate-dependent sugar phosphotransferase system%2C EIIA 2	47	0.000746638	ANACAC_03378: hypothetical protein	39	0.000743218
ANACAC_02658: hypothetical protein	47	0.000746638	ANACAC_03436: ketose-bisphosphate aldolase	39	0.000743218
ANACAC_03737: PTS system%2C mannose/fructose/sorbose family%2C IID component	47	0.000746638	ANACAC_03738: PTS system%2C mannose/fructose/sorbose family%2C IIC component	39	0.000743218
ANACAC_02884: hypothetical protein	47	0.000746638	ANACAC_02884: hypothetical protein	39	0.000743218
ANACAC_02777: CBS domain protein	48	0.000762523	ANACAC_02777: CBS domain protein	40	0.000762274
ANACAC_02587: PTS system glucitol/sorbitol-specific IIA component	48	0.000762523	ANACAC_02136: amino acid carrier protein	40	0.000762274
ANACAC_02197: radical SAM domain protein	48	0.000762523	ANACAC_02220: hypothetical protein	40	0.000762274
ANACAC_02223: GroES-like protein	48	0.000762523	ANACAC_02379: hypothetical protein	40	0.000762274
ANACAC_02466: hypothetical protein	48	0.000762523	ANACAC_02429: hypothetical protein	40	0.000762274
ANACAC_03493: electron transfer flavoprotein FAD-binding domain protein	48	0.000762523	ANACAC_01668: sporulation protein%2C YlmC/YmxH family	40	0.000762274
ANACAC_01558: cyclic nucleotide-binding domain protein	48	0.000762523	ANACAC_03571: hypothetical protein	40	0.000762274
ANACAC_01620: putative fructose-6-phosphate aldolase	48	0.000762523	ANACAC_00895: resolvase%2C N-terminal domain protein	40	0.000762274
ANACAC_01110: hypothetical protein	48	0.000762523	ANACAC_00721: Cpl-7 lysozyme C-terminal domain protein	40	0.000762274
ANACAC_00804: hypothetical protein	48	0.000762523	ANACAC_03632: hypothetical protein	40	0.000762274
ANACAC_00856: 3-hexulose-6-phosphate synthase	48	0.000762523	ANACAC_02925: HAD hydrolase%2C family IA%2C variant 3	40	0.000762274
ANACAC_00463: inosose isomerase	48	0.000762523	ANACAC_03024: aminotransferase%2C class III	40	0.000762274
ANACAC_02697: hypothetical protein	49	0.000778409	ANACAC_03764: hypothetical protein	40	0.000762274
ANACAC_02501: hypothetical protein	49	0.000778409	ANACAC_03257: CoA transferase	40	0.000762274
ANACAC_03531: hypothetical protein	49	0.000778409	ANACAC_02256: DNA-binding helix-turn-helix protein	41	0.000781331
ANACAC_03571: hypothetical protein	49	0.000778409	ANACAC_01610: HAD hydrolase%2C family IA%2C variant 1	41	0.000781331
ANACAC_00464: inositol 2-dehydrogenase/D-chiro-inositol 3-dehydrogenase	49	0.000778409	ANACAC_03578: hypothetical protein	41	0.000781331
ANACAC_00398: hypothetical protein	49	0.000778409	ANACAC_00750: hypothetical protein	41	0.000781331
ANACAC_03341: 4Fe-4S binding domain protein	49	0.000778409	ANACAC_00497: Tat pathway signal sequence domain protein	41	0.000781331
ANACAC_03168: hypothetical protein	49	0.000778409	ANACAC_03432: PTS system sorbose-specific iic component	41	0.000781331
ANACAC_03264: hypothetical protein	49	0.000778409	ANACAC_03233: putative membrane protein	41	0.000781331
ANACAC_03789: PTS system glucitol/sorbitol-specific IIA component	50	0.000794295	ANACAC_02133: hypothetical protein	42	0.000800388
ANACAC_02566: hypothetical protein	50	0.000794295	ANACAC_02044: peptidase%2C S8/S53 family	42	0.000800388
ANACAC_01947: macro domain protein	50	0.000794295	ANACAC_01402: hypothetical protein	42	0.000800388
ANACAC_00721: Cpl-7 lysozyme C-terminal domain protein	50	0.000794295	ANACAC_00720: hypothetical protein	42	0.000800388
ANACAC_03367: putative adenine deaminase	50	0.000794295	ANACAC_00774: hypothetical protein	42	0.000800388
ANACAC_03100: hypothetical protein	50	0.000794295	ANACAC_00844: ABC transporter%2C permease protein	42	0.000800388
ANACAC_03226: ABC transporter%2C ATP-binding protein	50	0.000794295	ANACAC_03367: putative adenine deaminase	42	0.000800388
ANACAC_02245: CRISPR-associated protein Cas4	51	0.000810181	ANACAC_02836: hypothetical protein	42	0.000800388
ANACAC_02257: hypothetical protein	51	0.000810181	ANACAC_02378: hypothetical protein	43	0.000819445
ANACAC_02500: hypothetical protein	51	0.000810181	ANACAC_02491: hypothetical protein	43	0.000819445
ANACAC_02043: hypothetical protein	51	0.000810181	ANACAC_02089: putative cell division protein FtsL	43	0.000819445
ANACAC_01705: SpoIVB peptidase	51	0.000810181	ANACAC_01436: Ser/Thr phosphatase family protein	43	0.000819445
ANACAC_00173: PTS system Galactitol-specific IIC component	51	0.000810181	ANACAC_00930: Sigma-70 region 2	43	0.000819445
ANACAC_02832: putative L-ribulose-5-phosphate 4-epimerase	51	0.000810181	ANACAC_00832: dihydroxyacetone kinase%2C L subunit	43	0.000819445
ANACAC_02256: DNA-binding helix-turn-helix protein	52	0.000826067	ANACAC_02950: hypothetical protein	43	0.000819445
ANACAC_03824: GroES-like protein	52	0.000826067	ANACAC_03060: hypothetical protein	43	0.000819445
ANACAC_01971: putative chlorophyll synthesis pathway protein BchC	52	0.000826067	ANACAC_02566: hypothetical protein	44	0.000838502
ANACAC_02063: hypothetical protein	52	0.000826067	ANACAC_03792: putative methyltransferase%2C YaeB family	44	0.000838502
ANACAC_01389: hypothetical protein	52	0.000826067	ANACAC_02142: glycoside/pentoside/hexuronide transporter	44	0.000838502
ANACAC_01436: Ser/Thr phosphatase family protein	52	0.000826067	ANACAC_03531: hypothetical protein	44	0.000838502
ANACAC_01615: ABC transporter%2C ATP-binding protein	52	0.000826067	ANACAC_03584: hypothetical protein	44	0.000838502
ANACAC_03557: N-acetylmuramoyl-L-alanine amidase	52	0.000826067	ANACAC_00970: transcriptional regulator%2C TetR family	44	0.000838502
ANACAC_00996: LytTr DNA-binding domain protein	52	0.000826067	ANACAC_00800: hypothetical protein	44	0.000838502
ANACAC_00565: ketose-bisphosphate aldolase	52	0.000826067	ANACAC_03650: endopeptidase Clp	44	0.000838502
ANACAC_03392: hypothetical protein	52	0.000826067	ANACAC_00145: tryptophan synthase%2C beta subunit	44	0.000838502
ANACAC_03738: PTS system%2C mannose/fructose/sorbose family%2C IIC component	52	0.000826067	ANACAC_02500: hypothetical protein	45	0.000857559
ANACAC_02271: cobalt transport protein	53	0.000841953	ANACAC_02085: putative sugar-specific permease%2C SgaT/UlaA	45	0.000857559
ANACAC_02436: hypothetical protein	53	0.000841953	ANACAC_01386: transcriptional regulator%2C MerR family	45	0.000857559
ANACAC_01162: DNA-binding helix-turn-helix protein	53	0.000841953	ANACAC_01110: hypothetical protein	45	0.000857559
ANACAC_00630: hypothetical protein	53	0.000841953	ANACAC_00692: HTH domain protein	45	0.000857559
ANACAC_00692: HTH domain protein	53	0.000841953	ANACAC_02223: GroES-like protein	46	0.000876616
ANACAC_00697: hypothetical protein	53	0.000841953	ANACAC_02465: hypothetical protein	46	0.000876616
ANACAC_00726: phage minor structural protein%2C N-terminal domain protein	53	0.000841953	ANACAC_02466: hypothetical protein	46	0.000876616
ANACAC_00772: hypothetical protein	53	0.000841953	ANACAC_02508: ketose-bisphosphate aldolase	46	0.000876616
ANACAC_02754: GroES-like protein	53	0.000841953	ANACAC_01690: putative sporulation protein YqfC	46	0.000876616
ANACAC_02169: hypothetical protein	54	0.000857839	ANACAC_00463: inosose isomerase	46	0.000876616
ANACAC_02198: LD-carboxypeptidase	54	0.000857839	ANACAC_03789: PTS system glucitol/sorbitol-specific IIA component	47	0.000895672
ANACAC_01925: repeat protein	54	0.000857839	ANACAC_03824: GroES-like protein	47	0.000895672
ANACAC_03556: hypothetical protein	54	0.000857839	ANACAC_02480: dihydrodipicolinate synthase	47	0.000895672
ANACAC_00970: transcriptional regulator%2C TetR family	54	0.000857839	ANACAC_01946: hypothetical protein	47	0.000895672
ANACAC_01065: hypothetical protein	54	0.000857839	ANACAC_03493: electron transfer flavoprotein FAD-binding domain protein	47	0.000895672
ANACAC_00628: hypothetical protein	54	0.000857839	ANACAC_01284: YbaK/proline--tRNA ligase associated domain protein	47	0.000895672
ANACAC_00861: hypothetical protein	54	0.000857839	ANACAC_01615: ABC transporter%2C ATP-binding protein	47	0.000895672
ANACAC_03169: nucleotidyltransferase domain protein	54	0.000857839	ANACAC_01109: hypothetical protein	47	0.000895672
ANACAC_02708: phosphate ABC transporter%2C ATP-binding protein	55	0.000873725	ANACAC_00769: hypothetical protein	47	0.000895672
ANACAC_02133: hypothetical protein	55	0.000873725	ANACAC_03132: hypothetical protein	47	0.000895672
ANACAC_02251: methyltransferase domain protein	55	0.000873725	ANACAC_03138: hypothetical protein	47	0.000895672
ANACAC_01284: YbaK/proline--tRNA ligase associated domain protein	55	0.000873725	ANACAC_02697: hypothetical protein	48	0.000914729
ANACAC_01320: hypothetical protein	55	0.000873725	ANACAC_02416: response regulator receiver domain protein	48	0.000914729
ANACAC_00561: haloacid dehalogenase-like hydrolase	55	0.000873725	ANACAC_03541: hypothetical protein	48	0.000914729
ANACAC_00497: Tat pathway signal sequence domain protein	55	0.000873725	ANACAC_00993: dipicolinate synthase subunit A	48	0.000914729
ANACAC_00403: hypothetical protein	55	0.000873725	ANACAC_00811: hypothetical protein	48	0.000914729
ANACAC_00146: N-(5'phosphoribosyl)anthranilate isomerase	55	0.000873725	ANACAC_00572: putative PTS system fructose-specific EIIBBC component	48	0.000914729
ANACAC_03409: nitroreductase family protein	55	0.000873725	ANACAC_03168: hypothetical protein	48	0.000914729
ANACAC_03233: putative membrane protein	55	0.000873725	ANACAC_02169: hypothetical protein	49	0.000933786
ANACAC_01177: hypothetical protein	56	0.000889611	ANACAC_02526: putative chlorophyll synthesis pathway protein BchC	49	0.000933786
ANACAC_01264: stage II sporulation protein P	56	0.000889611	ANACAC_02540: hypothetical protein	49	0.000933786
ANACAC_03541: hypothetical protein	56	0.000889611	ANACAC_01491: Transketolase%2C pyridine binding domain protein	49	0.000933786
ANACAC_00466: ketose-bisphosphate aldolase	56	0.000889611	ANACAC_03557: N-acetylmuramoyl-L-alanine amidase	49	0.000933786
ANACAC_02655: protein phosphatase 2C	56	0.000889611	ANACAC_01748: TRAP transporter%2C DctQ-like membrane protein	49	0.000933786
ANACAC_03430: mannitol dehydrogenase domain protein	56	0.000889611	ANACAC_03477: repeat protein	49	0.000933786
ANACAC_03138: hypothetical protein	56	0.000889611	ANACAC_03226: ABC transporter%2C ATP-binding protein	49	0.000933786
ANACAC_02046: hypothetical protein	57	0.000905497	ANACAC_02622: superoxide dismutase%2C Mn/Fe family	50	0.000952843
ANACAC_01263: GPR endopeptidase	57	0.000905497	ANACAC_02255: hypothetical protein	50	0.000952843
ANACAC_01564: cobalamin biosynthesis protein CobD	57	0.000905497	ANACAC_02320: hypothetical protein	50	0.000952843
ANACAC_00895: resolvase%2C N-terminal domain protein	57	0.000905497	ANACAC_01320: hypothetical protein	50	0.000952843
ANACAC_00969: hypothetical protein	57	0.000905497	ANACAC_00549: Ser/Thr phosphatase family protein	50	0.000952843
ANACAC_00720: hypothetical protein	57	0.000905497	ANACAC_00565: ketose-bisphosphate aldolase	50	0.000952843
ANACAC_00800: hypothetical protein	57	0.000905497	ANACAC_00222: hypothetical protein	50	0.000952843
ANACAC_00540: phosphopyruvate hydratase	57	0.000905497	ANACAC_02735: cupin domain protein	50	0.000952843
ANACAC_00424: hypothetical protein	57	0.000905497	ANACAC_03377: lincosamide resistance family protein	50	0.000952843
ANACAC_00460: AP endonuclease%2C family 2	57	0.000905497	ANACAC_03775: molybdenum cofactor biosynthesis protein C	50	0.000952843
ANACAC_03378: hypothetical protein	57	0.000905497	ANACAC_02277: ABC transporter%2C ATP-binding protein	51	0.0009719
ANACAC_03053: hypothetical protein	57	0.000905497	ANACAC_03823: 1-phosphofructokinase	51	0.0009719
ANACAC_03123: Sigma-54 interaction domain protein	57	0.000905497	ANACAC_01932: integral membrane protein%2C YjbE family	51	0.0009719
ANACAC_03124: PRD domain protein	57	0.000905497	ANACAC_01947: macro domain protein	51	0.0009719
ANACAC_03765: ABC transporter%2C ATP-binding protein	57	0.000905497	ANACAC_01433: succinate-semialdehyde dehydrogenase [NAD(P)+]	51	0.0009719
ANACAC_03819: hypothetical protein	58	0.000921383	ANACAC_00933: hypothetical protein	51	0.0009719
ANACAC_03823: 1-phosphofructokinase	58	0.000921383	ANACAC_00407: RNA polymerase sigma-H factor	51	0.0009719
ANACAC_02752: PTS system%2C galactitol-specific IIC component	58	0.000921383	ANACAC_02655: protein phosphatase 2C	51	0.0009719
ANACAC_02877: hypothetical protein	58	0.000921383	ANACAC_03123: Sigma-54 interaction domain protein	51	0.0009719
ANACAC_02277: ABC transporter%2C ATP-binding protein	59	0.000937268	ANACAC_02182: putative 2-deoxy-D-gluconate 3-dehydrogenase	52	0.000990957
ANACAC_02344: hypothetical protein	59	0.000937268	ANACAC_02318: hypothetical protein	52	0.000990957
ANACAC_01848: DNA-binding helix-turn-helix protein	59	0.000937268	ANACAC_01925: repeat protein	52	0.000990957
ANACAC_03576: stage V sporulation protein AE	59	0.000937268	ANACAC_03689: hypothetical protein	52	0.000990957
ANACAC_00481: phosphoenolpyruvate-dependent sugar phosphotransferase system%2C EIIA 2	59	0.000937268	ANACAC_02060: stage II sporulation protein E	52	0.000990957
ANACAC_03352: putative glucosamine-6-phosphate deaminase	59	0.000937268	ANACAC_01263: GPR endopeptidase	52	0.000990957
ANACAC_03353: UbiC transcription regulator-associated domain protein	59	0.000937268	ANACAC_01421: Ser/Thr phosphatase family protein	52	0.000990957
ANACAC_02836: hypothetical protein	59	0.000937268	ANACAC_01609: transcriptional regulator%2C DeoR family	52	0.000990957
ANACAC_02182: putative 2-deoxy-D-gluconate 3-dehydrogenase	60	0.000953154	ANACAC_01704: sporulation transcription factor Spo0A	52	0.000990957
ANACAC_01946: hypothetical protein	60	0.000953154	ANACAC_01735: HAD phosphatase%2C family IIIA	52	0.000990957
ANACAC_03532: hypothetical protein	60	0.000953154	ANACAC_00996: LytTr DNA-binding domain protein	52	0.000990957
ANACAC_01533: hypothetical protein	60	0.000953154	ANACAC_01029: alpha amylase%2C catalytic domain protein	52	0.000990957
ANACAC_01591: DNA-binding helix-turn-helix protein	60	0.000953154	ANACAC_00738: endopeptidase Clp	52	0.000990957
ANACAC_01750: transporter%2C major facilitator family protein	60	0.000953154	ANACAC_00855: 6-phospho 3-hexuloisomerase	52	0.000990957
ANACAC_02255: hypothetical protein	61	0.00096904	ANACAC_00506: RNA polymerase sigma factor%2C sigma-70 family	52	0.000990957
ANACAC_01399: peptidase%2C M20/M25/M40 family	61	0.00096904	ANACAC_00135: hypothetical protein	52	0.000990957
ANACAC_02657: stage II sporulation protein E	61	0.00096904	ANACAC_03344: hypothetical protein	52	0.000990957
ANACAC_02997: putative phage tail component domain protein	61	0.00096904	ANACAC_02654: RDD family protein	52	0.000990957
ANACAC_03132: hypothetical protein	61	0.00096904	ANACAC_03353: UbiC transcription regulator-associated domain protein	52	0.000990957
ANACAC_02089: putative cell division protein FtsL	62	0.000984926	ANACAC_03473: DNA-binding helix-turn-helix protein	52	0.000990957
ANACAC_01557: oxidoreductase%2C short chain dehydrogenase/reductase family protein	62	0.000984926	ANACAC_03736: GroES-like protein	52	0.000990957
ANACAC_01566: hypothetical protein	62	0.000984926	ANACAC_03169: nucleotidyltransferase domain protein	52	0.000990957
ANACAC_00811: hypothetical protein	62	0.000984926	ANACAC_02507: putative sugar-binding domain protein	53	0.00101001
ANACAC_00829: hypothetical protein	62	0.000984926	ANACAC_01268: ABC-2 type transporter	53	0.00101001
ANACAC_00486: PTS system%2C Lactose/Cellobiose specific IIB subunit	62	0.000984926	ANACAC_01533: hypothetical protein	53	0.00101001
ANACAC_02845: hypothetical protein	62	0.000984926	ANACAC_01808: hypothetical protein	53	0.00101001
ANACAC_02320: hypothetical protein	63	0.00100081	ANACAC_00630: hypothetical protein	53	0.00101001
ANACAC_01748: TRAP transporter%2C DctQ-like membrane protein	63	0.00100081	ANACAC_00561: haloacid dehalogenase-like hydrolase	53	0.00101001
ANACAC_00977: NLPA lipoprotein	63	0.00100081	ANACAC_00424: hypothetical protein	53	0.00101001
ANACAC_00980: glyoxalase family protein	63	0.00100081	ANACAC_02749: phosphoenolpyruvate-dependent sugar phosphotransferase system%2C EIIA 2	53	0.00101001
ANACAC_00685: triose-phosphate isomerase	63	0.00100081	ANACAC_03431: PTS system mannose/fructose/sorbose family IID component	53	0.00101001
ANACAC_00826: phosphoenolpyruvate-dependent sugar phosphotransferase system%2C EIIA 2	63	0.00100081	ANACAC_02831: 3-dehydroquinate synthase	53	0.00101001
ANACAC_00135: hypothetical protein	63	0.00100081	ANACAC_02063: hypothetical protein	54	0.00102907
ANACAC_03377: lincosamide resistance family protein	63	0.00100081	ANACAC_01162: DNA-binding helix-turn-helix protein	54	0.00102907
ANACAC_03473: DNA-binding helix-turn-helix protein	63	0.00100081	ANACAC_01264: stage II sporulation protein P	54	0.00102907
ANACAC_02831: 3-dehydroquinate synthase	63	0.00100081	ANACAC_03532: hypothetical protein	54	0.00102907
ANACAC_02540: hypothetical protein	64	0.0010167	ANACAC_01557: oxidoreductase%2C short chain dehydrogenase/reductase family protein	54	0.00102907
ANACAC_02085: putative sugar-specific permease%2C SgaT/UlaA	64	0.0010167	ANACAC_00969: hypothetical protein	54	0.00102907
ANACAC_02094: MazG family protein	64	0.0010167	ANACAC_00980: glyoxalase family protein	54	0.00102907
ANACAC_00327: hypothetical protein	64	0.0010167	ANACAC_02832: putative L-ribulose-5-phosphate 4-epimerase	54	0.00102907
ANACAC_03359: 4Fe-4S binding domain protein	64	0.0010167	ANACAC_02251: methyltransferase domain protein	55	0.00104813
ANACAC_02839: hypothetical protein	64	0.0010167	ANACAC_02435: hypothetical protein	55	0.00104813
ANACAC_02891: methyltransferase domain protein	64	0.0010167	ANACAC_01177: hypothetical protein	55	0.00104813
ANACAC_03764: hypothetical protein	64	0.0010167	ANACAC_01848: DNA-binding helix-turn-helix protein	55	0.00104813
ANACAC_02439: hypothetical protein	65	0.00103258	ANACAC_01849: LysR substrate binding domain protein	55	0.00104813
ANACAC_01981: hypothetical protein	65	0.00103258	ANACAC_00429: oxidoreductase%2C NAD-binding domain protein	55	0.00104813
ANACAC_01108: hypothetical protein	65	0.00103258	ANACAC_03341: 4Fe-4S binding domain protein	55	0.00104813
ANACAC_00855: 6-phospho 3-hexuloisomerase	65	0.00103258	ANACAC_03227: putative permease	55	0.00104813
ANACAC_00418: hypothetical protein	65	0.00103258	ANACAC_02198: LD-carboxypeptidase	56	0.00106718
ANACAC_02673: hypothetical protein	65	0.00103258	ANACAC_01924: transcriptional regulator%2C AraC family	56	0.00106718
ANACAC_03020: PTS system sorbose subfamily IIB component	65	0.00103258	ANACAC_01375: toxin-antitoxin system%2C antitoxin component%2C AbrB family	56	0.00106718
ANACAC_00973: hypothetical protein	66	0.00104847	ANACAC_01738: dehydroquinase class II	56	0.00106718
ANACAC_00474: hypothetical protein	66	0.00104847	ANACAC_00726: phage minor structural protein%2C N-terminal domain protein	56	0.00106718
ANACAC_03432: PTS system sorbose-specific iic component	66	0.00104847	ANACAC_00398: hypothetical protein	56	0.00106718
ANACAC_02991: hypothetical protein	66	0.00104847	ANACAC_02673: hypothetical protein	56	0.00106718
ANACAC_01808: hypothetical protein	67	0.00106436	ANACAC_03358: ABC transporter%2C substrate-binding protein%2C QAT family	56	0.00106718
ANACAC_00896: hypothetical protein	67	0.00106436	ANACAC_03376: 6-O-methylguanine DNA methyltransferase%2C DNA binding domain protein	56	0.00106718
ANACAC_00744: hypothetical protein	67	0.00106436	ANACAC_03409: nitroreductase family protein	56	0.00106718
ANACAC_00871: hypothetical protein	67	0.00106436	ANACAC_03124: PRD domain protein	56	0.00106718
ANACAC_03403: repeat protein	67	0.00106436	ANACAC_02708: phosphate ABC transporter%2C ATP-binding protein	57	0.00108624
ANACAC_02950: hypothetical protein	67	0.00106436	ANACAC_02558: LysM domain protein	57	0.00108624
ANACAC_02558: LysM domain protein	68	0.00108024	ANACAC_02231: PTS system%2C Lactose/Cellobiose specific IIB subunit	57	0.00108624
ANACAC_03831: efflux ABC transporter%2C permease protein	68	0.00108024	ANACAC_02439: hypothetical protein	57	0.00108624
ANACAC_01109: hypothetical protein	68	0.00108024	ANACAC_02478: citrate transporter	57	0.00108624
ANACAC_00595: hypothetical protein	68	0.00108024	ANACAC_02528: PTS system sorbose-specific iic component	57	0.00108624
ANACAC_00604: hypothetical protein	68	0.00108024	ANACAC_01191: ABC transporter%2C ATP-binding protein	57	0.00108624
ANACAC_00549: Ser/Thr phosphatase family protein	68	0.00108024	ANACAC_01558: cyclic nucleotide-binding domain protein	57	0.00108624
ANACAC_03650: endopeptidase Clp	68	0.00108024	ANACAC_01683: hypothetical protein	57	0.00108624
ANACAC_02924: PTS system%2C mannose/fructose/sorbose family%2C IID component	68	0.00108024	ANACAC_01840: transcriptional regulator%2C HxlR family	57	0.00108624
ANACAC_02480: dihydrodipicolinate synthase	69	0.00109613	ANACAC_00481: phosphoenolpyruvate-dependent sugar phosphotransferase system%2C EIIA 2	57	0.00108624
ANACAC_03528: PspC domain protein	69	0.00109613	ANACAC_00144: tryptophan synthase%2C alpha subunit	57	0.00108624
ANACAC_00749: HNH endonuclease domain protein	69	0.00109613	ANACAC_03359: 4Fe-4S binding domain protein	57	0.00108624
ANACAC_02885: hypothetical protein	69	0.00109613	ANACAC_02846: putative delta-lactam-biosynthetic de-N-acetylase	57	0.00108624
ANACAC_02890: hypothetical protein	69	0.00109613	ANACAC_03020: PTS system sorbose subfamily IIB component	57	0.00108624
ANACAC_02231: PTS system%2C Lactose/Cellobiose specific IIB subunit	70	0.00111201	ANACAC_02344: hypothetical protein	58	0.0011053
ANACAC_02414: hypothetical protein	70	0.00111201	ANACAC_02449: hypothetical protein	58	0.0011053
ANACAC_02449: hypothetical protein	70	0.00111201	ANACAC_02046: hypothetical protein	58	0.0011053
ANACAC_02508: ketose-bisphosphate aldolase	70	0.00111201	ANACAC_03556: hypothetical protein	58	0.0011053
ANACAC_03586: hypothetical protein	70	0.00111201	ANACAC_01705: SpoIVB peptidase	58	0.0011053
ANACAC_00502: repeat protein	70	0.00111201	ANACAC_01750: transporter%2C major facilitator family protein	58	0.0011053
ANACAC_00042: CRISPR-associated endonuclease Cas3-HD	70	0.00111201	ANACAC_00815: putative repressor LexA	58	0.0011053
ANACAC_03775: molybdenum cofactor biosynthesis protein C	70	0.00111201	ANACAC_00443: pyridoxal 5'-phosphate synthase%2C synthase subunit Pdx1	58	0.0011053
ANACAC_02478: citrate transporter	71	0.0011279	ANACAC_00466: ketose-bisphosphate aldolase	58	0.0011053
ANACAC_02528: PTS system sorbose-specific iic component	71	0.0011279	ANACAC_02890: hypothetical protein	58	0.0011053
ANACAC_01268: ABC-2 type transporter	71	0.0011279	ANACAC_03170: nucleotidyltransferase substrate-binding family protein	58	0.0011053
ANACAC_01738: dehydroquinase class II	71	0.0011279	ANACAC_01981: hypothetical protein	59	0.00112435
ANACAC_03562: hypothetical protein	71	0.0011279	ANACAC_01564: cobalamin biosynthesis protein CobD	59	0.00112435
ANACAC_01847: queuosine biosynthesis protein QueD	71	0.0011279	ANACAC_01566: hypothetical protein	59	0.00112435
ANACAC_00901: putative FeS assembly ATPase SufC	71	0.0011279	ANACAC_01591: DNA-binding helix-turn-helix protein	59	0.00112435
ANACAC_01029: alpha amylase%2C catalytic domain protein	71	0.0011279	ANACAC_03576: stage V sporulation protein AE	59	0.00112435
ANACAC_02654: RDD family protein	71	0.0011279	ANACAC_00896: hypothetical protein	59	0.00112435
ANACAC_02435: hypothetical protein	72	0.00114379	ANACAC_03731: hypothetical protein	59	0.00112435
ANACAC_01565: phosphoglycerate mutase family protein	72	0.00114379	ANACAC_03562: hypothetical protein	60	0.00114341
ANACAC_01683: hypothetical protein	72	0.00114379	ANACAC_00928: hypothetical protein	60	0.00114341
ANACAC_00786: hypothetical protein	72	0.00114379	ANACAC_01108: hypothetical protein	60	0.00114341
ANACAC_03460: hypothetical protein	72	0.00114379	ANACAC_00628: hypothetical protein	60	0.00114341
ANACAC_03024: aminotransferase%2C class III	72	0.00114379	ANACAC_00377: oxidoreductase	60	0.00114341
ANACAC_02260: ABC transporter%2C ATP-binding protein	73	0.00115967	ANACAC_02885: hypothetical protein	60	0.00114341
ANACAC_00145: tryptophan synthase%2C beta subunit	73	0.00115967	ANACAC_02924: PTS system%2C mannose/fructose/sorbose family%2C IID component	60	0.00114341
ANACAC_03728: phosphotransferase system%2C EIIC	73	0.00115967	ANACAC_03053: hypothetical protein	60	0.00114341
ANACAC_03736: GroES-like protein	73	0.00115967	ANACAC_02428: hypothetical protein	61	0.00116247
ANACAC_03170: nucleotidyltransferase substrate-binding family protein	73	0.00115967	ANACAC_03528: PspC domain protein	61	0.00116247
ANACAC_02360: hypothetical protein	74	0.00117556	ANACAC_01620: putative fructose-6-phosphate aldolase	61	0.00116247
ANACAC_02526: putative chlorophyll synthesis pathway protein BchC	74	0.00117556	ANACAC_03586: hypothetical protein	61	0.00116247
ANACAC_01688: putative sporulation protein YqfD	74	0.00117556	ANACAC_00685: triose-phosphate isomerase	61	0.00116247
ANACAC_03704: ABC transporter%2C ATP-binding protein	74	0.00117556	ANACAC_00486: PTS system%2C Lactose/Cellobiose specific IIB subunit	61	0.00116247
ANACAC_00599: hypothetical protein	74	0.00117556	ANACAC_00403: hypothetical protein	61	0.00116247
ANACAC_03344: hypothetical protein	74	0.00117556	ANACAC_03728: phosphotransferase system%2C EIIC	61	0.00116247
ANACAC_03054: hypothetical protein	74	0.00117556	ANACAC_02406: hypothetical protein	62	0.00118153
ANACAC_03257: CoA transferase	74	0.00117556	ANACAC_01269: ABC transporter%2C ATP-binding protein	62	0.00118153
ANACAC_02278: ABC transporter%2C ATP-binding protein	75	0.00119144	ANACAC_01285: putative rRNA large subunit m3Psi methyltransferase RlmH	62	0.00118153
ANACAC_02428: hypothetical protein	75	0.00119144	ANACAC_00712: hypothetical protein	62	0.00118153
ANACAC_01491: Transketolase%2C pyridine binding domain protein	75	0.00119144	ANACAC_00479: hypothetical protein	62	0.00118153
ANACAC_01735: HAD phosphatase%2C family IIIA	75	0.00119144	ANACAC_00502: repeat protein	62	0.00118153
ANACAC_03337: hypothetical protein	75	0.00119144	ANACAC_02222: alcohol dehydrogenase%2C iron-dependent	63	0.00120058
ANACAC_00222: hypothetical protein	75	0.00119144	ANACAC_00749: HNH endonuclease domain protein	63	0.00120058
ANACAC_03013: hypothetical protein	75	0.00119144	ANACAC_00791: hypothetical protein	63	0.00120058
ANACAC_00429: oxidoreductase%2C NAD-binding domain protein	76	0.00120733	ANACAC_00051: transcriptional regulator%2C MerR family	63	0.00120058
ANACAC_02846: putative delta-lactam-biosynthetic de-N-acetylase	76	0.00120733	ANACAC_02835: 5-formyltetrahydrofolate cyclo-ligase	63	0.00120058
ANACAC_03833: efflux transporter%2C RND family%2C MFP subunit	77	0.00122321	ANACAC_02891: methyltransferase domain protein	63	0.00120058
ANACAC_01529: hypothetical protein	77	0.00122321	ANACAC_03066: hypothetical protein	63	0.00120058
ANACAC_01609: transcriptional regulator%2C DeoR family	77	0.00122321	ANACAC_02091: sporulation protein YabP	64	0.00121964
ANACAC_01081: hypothetical protein	77	0.00122321	ANACAC_01145: hypothetical protein	64	0.00121964
ANACAC_00443: pyridoxal 5'-phosphate synthase%2C synthase subunit Pdx1	77	0.00122321	ANACAC_01565: phosphoglycerate mutase family protein	64	0.00121964
ANACAC_00467: transporter%2C major facilitator family protein	77	0.00122321	ANACAC_01760: acetyltransferase%2C GNAT family	64	0.00121964
ANACAC_00472: LysR substrate binding domain protein	77	0.00122321	ANACAC_00744: hypothetical protein	64	0.00121964
ANACAC_00144: tryptophan synthase%2C alpha subunit	77	0.00122321	ANACAC_00748: hypothetical protein	64	0.00121964
ANACAC_02821: ABC transporter%2C ATP-binding protein	77	0.00122321	ANACAC_02982: hypothetical protein	64	0.00121964
ANACAC_02225: 4-phosphoerythronate dehydrogenase	78	0.0012391	ANACAC_03054: hypothetical protein	64	0.00121964
ANACAC_02318: hypothetical protein	78	0.0012391	ANACAC_03143: DbpA RNA binding domain protein	64	0.00121964
ANACAC_02406: hypothetical protein	78	0.0012391	ANACAC_01688: putative sporulation protein YqfD	65	0.0012387
ANACAC_02834: hypothetical protein	78	0.0012391	ANACAC_01847: queuosine biosynthesis protein QueD	65	0.0012387
ANACAC_03066: hypothetical protein	78	0.0012391	ANACAC_00829: hypothetical protein	65	0.0012387
ANACAC_02222: alcohol dehydrogenase%2C iron-dependent	79	0.00125499	ANACAC_00327: hypothetical protein	65	0.0012387
ANACAC_02507: putative sugar-binding domain protein	79	0.00125499	ANACAC_02426: hypothetical protein	66	0.00125775
ANACAC_00938: hypothetical protein	79	0.00125499	ANACAC_00688: hypothetical protein	66	0.00125775
ANACAC_00975: ABC transporter%2C permease protein	79	0.00125499	ANACAC_00725: hypothetical protein	66	0.00125775
ANACAC_00815: putative repressor LexA	79	0.00125499	ANACAC_00786: hypothetical protein	66	0.00125775
ANACAC_00461: AP endonuclease%2C family 2	79	0.00125499	ANACAC_00418: hypothetical protein	66	0.00125775
ANACAC_00354: hypothetical protein	79	0.00125499	ANACAC_03819: hypothetical protein	67	0.00127681
ANACAC_00407: RNA polymerase sigma-H factor	79	0.00125499	ANACAC_02094: MazG family protein	67	0.00127681
ANACAC_03343: TfoX C-terminal domain protein	79	0.00125499	ANACAC_01479: lipoyltransferase and lipoate-protein ligase	67	0.00127681
ANACAC_01932: integral membrane protein%2C YjbE family	80	0.00127087	ANACAC_03704: ABC transporter%2C ATP-binding protein	67	0.00127681
ANACAC_01172: transcriptional regulator%2C effector binding domain protein	80	0.00127087	ANACAC_00599: hypothetical protein	67	0.00127681
ANACAC_01285: putative rRNA large subunit m3Psi methyltransferase RlmH	80	0.00127087	ANACAC_00604: hypothetical protein	67	0.00127681
ANACAC_01490: dihydrolipoyl dehydrogenase	80	0.00127087	ANACAC_00717: resolvase%2C N-terminal domain protein	67	0.00127681
ANACAC_01846: putative 7-cyano-7-deazaguanosine (preQ0) biosynthesis protein QueE	80	0.00127087	ANACAC_00147: indole-3-glycerol phosphate synthase	67	0.00127681
ANACAC_00717: resolvase%2C N-terminal domain protein	80	0.00127087	ANACAC_03343: TfoX C-terminal domain protein	67	0.00127681
ANACAC_00352: beta-galactosidase trimerization domain protein	80	0.00127087	ANACAC_02502: polyprenyl P-hydroxybenzoate and phenylacrylic acid decarboxylase	68	0.00129587
ANACAC_02511: glucitol operon activator protein (GutM)	81	0.00128676	ANACAC_01653: hypothetical protein	68	0.00129587
ANACAC_02091: sporulation protein YabP	81	0.00128676	ANACAC_00775: hypothetical protein	68	0.00129587
ANACAC_03514: transcriptional regulator%2C AraC family	81	0.00128676	ANACAC_00776: hypothetical protein	68	0.00129587
ANACAC_01479: lipoyltransferase and lipoate-protein ligase	81	0.00128676	ANACAC_00805: hypothetical protein	68	0.00129587
ANACAC_01546: addiction module antitoxin%2C RelB/DinJ family	81	0.00128676	ANACAC_00849: MATE domain protein	68	0.00129587
ANACAC_01760: acetyltransferase%2C GNAT family	81	0.00128676	ANACAC_00453: hypothetical protein	68	0.00129587
ANACAC_01898: putative lactose permease	81	0.00128676	ANACAC_00173: PTS system Galactitol-specific IIC component	68	0.00129587
ANACAC_00993: dipicolinate synthase subunit A	81	0.00128676	ANACAC_02857: hypothetical protein	68	0.00129587
ANACAC_00603: hypothetical protein	81	0.00128676	ANACAC_02863: hypothetical protein	68	0.00129587
ANACAC_00712: hypothetical protein	81	0.00128676	ANACAC_01490: dihydrolipoyl dehydrogenase	69	0.00131492
ANACAC_00791: hypothetical protein	81	0.00128676	ANACAC_00942: EIICBA-Mtl	69	0.00131492
ANACAC_03376: 6-O-methylguanine DNA methyltransferase%2C DNA binding domain protein	81	0.00128676	ANACAC_00461: AP endonuclease%2C family 2	69	0.00131492
ANACAC_03380: hypothetical protein	81	0.00128676	ANACAC_02821: ABC transporter%2C ATP-binding protein	69	0.00131492
ANACAC_02835: 5-formyltetrahydrofolate cyclo-ligase	81	0.00128676	ANACAC_02839: hypothetical protein	69	0.00131492
ANACAC_01480: hypothetical protein	82	0.00130264	ANACAC_02845: hypothetical protein	69	0.00131492
ANACAC_03431: PTS system mannose/fructose/sorbose family IID component	82	0.00130264	ANACAC_02260: ABC transporter%2C ATP-binding protein	70	0.00133398
ANACAC_02857: hypothetical protein	82	0.00130264	ANACAC_01316: Mg2+ transporter-C family protein	70	0.00133398
ANACAC_00748: hypothetical protein	83	0.00131853	ANACAC_03525: transcriptional regulator%2C PadR family	70	0.00133398
ANACAC_00288: hypothetical protein	83	0.00131853	ANACAC_01438: hypothetical protein	70	0.00133398
ANACAC_02952: hypothetical protein	83	0.00131853	ANACAC_01775: hypothetical protein	70	0.00133398
ANACAC_02302: relaxase/mobilization nuclease domain protein	84	0.00133442	ANACAC_00871: hypothetical protein	70	0.00133398
ANACAC_02412: hypothetical protein	84	0.00133442	ANACAC_00474: hypothetical protein	70	0.00133398
ANACAC_01924: transcriptional regulator%2C AraC family	84	0.00133442	ANACAC_02648: hypothetical protein	70	0.00133398
ANACAC_03515: transcriptional regulator%2C DeoR family	84	0.00133442	ANACAC_03403: repeat protein	70	0.00133398
ANACAC_01762: hypothetical protein	84	0.00133442	ANACAC_02923: PTS system sorbose-specific iic component	70	0.00133398
ANACAC_00556: nitrogen regulatory protein P-II	84	0.00133442	ANACAC_02225: 4-phosphoerythronate dehydrogenase	71	0.00135304
ANACAC_03143: DbpA RNA binding domain protein	84	0.00133442	ANACAC_01399: peptidase%2C M20/M25/M40 family	71	0.00135304
ANACAC_02590: PTS system%2C glucitol/sorbitol-specific%2C IIBC component	85	0.0013503	ANACAC_01539: MATE domain protein	71	0.00135304
ANACAC_02069: hypothetical protein	85	0.0013503	ANACAC_00710: phage tail tape measure protein%2C TP901 family	71	0.00135304
ANACAC_01350: transcriptional regulator%2C GntR family	85	0.0013503	ANACAC_03754: transcriptional regulator%2C TetR family	71	0.00135304
ANACAC_01840: transcriptional regulator%2C HxlR family	85	0.0013503	ANACAC_02414: hypothetical protein	72	0.00137209
ANACAC_01849: LysR substrate binding domain protein	85	0.0013503	ANACAC_02436: hypothetical protein	72	0.00137209
ANACAC_00479: hypothetical protein	85	0.0013503	ANACAC_03831: efflux ABC transporter%2C permease protein	72	0.00137209
ANACAC_00258: hypothetical protein	85	0.0013503	ANACAC_01379: hypothetical protein	72	0.00137209
ANACAC_03384: hypothetical protein	85	0.0013503	ANACAC_03546: hypothetical protein	72	0.00137209
ANACAC_02923: PTS system sorbose-specific iic component	85	0.0013503	ANACAC_01898: putative lactose permease	72	0.00137209
ANACAC_02764: transcriptional regulator%2C GntR family	85	0.0013503	ANACAC_00664: formate C-acetyltransferase	72	0.00137209
ANACAC_03790: hypothetical protein	86	0.00136619	ANACAC_03640: hypothetical protein	72	0.00137209
ANACAC_01269: ABC transporter%2C ATP-binding protein	86	0.00136619	ANACAC_00472: LysR substrate binding domain protein	72	0.00137209
ANACAC_01379: hypothetical protein	86	0.00136619	ANACAC_00047: hypothetical protein	72	0.00137209
ANACAC_03575: stage V sporulation protein AD	86	0.00136619	ANACAC_03718: hypothetical protein	72	0.00137209
ANACAC_00928: hypothetical protein	86	0.00136619	ANACAC_03384: hypothetical protein	72	0.00137209
ANACAC_00710: phage tail tape measure protein%2C TP901 family	86	0.00136619	ANACAC_02827: phosphoenolpyruvate-dependent sugar phosphotransferase system%2C EIIA 2	72	0.00137209
ANACAC_00754: hypothetical protein	86	0.00136619	ANACAC_02952: hypothetical protein	72	0.00137209
ANACAC_03358: ABC transporter%2C substrate-binding protein%2C QAT family	86	0.00136619	ANACAC_03096: hypothetical protein	72	0.00137209
ANACAC_01191: ABC transporter%2C ATP-binding protein	87	0.00138207	ANACAC_02302: relaxase/mobilization nuclease domain protein	73	0.00139115
ANACAC_01438: hypothetical protein	87	0.00138207	ANACAC_02437: hypothetical protein	73	0.00139115
ANACAC_01653: hypothetical protein	87	0.00138207	ANACAC_01315: cation diffusion facilitator family transporter	73	0.00139115
ANACAC_01830: repeat protein	87	0.00138207	ANACAC_03575: stage V sporulation protein AD	73	0.00139115
ANACAC_00725: hypothetical protein	87	0.00138207	ANACAC_00934: phosphoglycerate mutase family protein	73	0.00139115
ANACAC_00568: hypothetical protein	87	0.00138207	ANACAC_00354: hypothetical protein	73	0.00139115
ANACAC_00442: pyridoxal 5'-phosphate synthase%2C glutaminase subunit Pdx2	87	0.00138207	ANACAC_00042: CRISPR-associated endonuclease Cas3-HD	73	0.00139115
ANACAC_00223: hypothetical protein	87	0.00138207	ANACAC_02834: hypothetical protein	73	0.00139115
ANACAC_02735: cupin domain protein	87	0.00138207	ANACAC_02258: MATE efflux family protein	74	0.00141021
ANACAC_02988: hypothetical protein	87	0.00138207	ANACAC_02069: hypothetical protein	74	0.00141021
ANACAC_03754: transcriptional regulator%2C TetR family	87	0.00138207	ANACAC_00901: putative FeS assembly ATPase SufC	74	0.00141021
ANACAC_02502: polyprenyl P-hydroxybenzoate and phenylacrylic acid decarboxylase	88	0.00139796	ANACAC_00975: ABC transporter%2C permease protein	74	0.00141021
ANACAC_01316: Mg2+ transporter-C family protein	88	0.00139796	ANACAC_00661: putative fructose-6-phosphate aldolase	74	0.00141021
ANACAC_00849: MATE domain protein	88	0.00139796	ANACAC_00568: hypothetical protein	74	0.00141021
ANACAC_03640: hypothetical protein	88	0.00139796	ANACAC_00406: Ser/Thr phosphatase family protein	74	0.00141021
ANACAC_03041: A/G-specific adenine glycosylase	88	0.00139796	ANACAC_02936: putative dihydroxyacetone kinase regulator	74	0.00141021
ANACAC_03223: bacterial transferase hexapeptide repeat protein	88	0.00139796	ANACAC_03210: anaerobic ribonucleoside-triphosphate reductase activating protein	74	0.00141021
ANACAC_02705: putative Phosphate-binding protein PstS 2	89	0.00141385	ANACAC_03269: putative stage V sporulation protein T	74	0.00141021
ANACAC_00740: putative phage terminase%2C large subunit	89	0.00141385	ANACAC_00289: hypothetical protein	75	0.00142926
ANACAC_00776: hypothetical protein	89	0.00141385	ANACAC_03337: hypothetical protein	75	0.00142926
ANACAC_00289: hypothetical protein	89	0.00141385	ANACAC_03380: hypothetical protein	75	0.00142926
ANACAC_02863: hypothetical protein	89	0.00141385	ANACAC_02865: hypothetical protein	75	0.00142926
ANACAC_02258: MATE efflux family protein	90	0.00142973	ANACAC_02066: hypothetical protein	76	0.00144832
ANACAC_02464: hypothetical protein	90	0.00142973	ANACAC_03713: hypothetical protein	76	0.00144832
ANACAC_01982: hypothetical protein	90	0.00142973	ANACAC_02111: hypothetical protein	77	0.00146738
ANACAC_02040: type II/IV secretion system protein	90	0.00142973	ANACAC_02259: ABC transporter%2C ATP-binding protein	77	0.00146738
ANACAC_01421: Ser/Thr phosphatase family protein	90	0.00142973	ANACAC_02511: glucitol operon activator protein (GutM)	77	0.00146738
ANACAC_00902: flavodoxin-like protein	91	0.00144562	ANACAC_02027: cyclic nucleotide-binding domain protein	77	0.00146738
ANACAC_03083: putative N-acetylmuramoyl-L-alanine amidase	91	0.00144562	ANACAC_00826: phosphoenolpyruvate-dependent sugar phosphotransferase system%2C EIIA 2	77	0.00146738
ANACAC_01010: GTP cyclohydrolase II	92	0.0014615	ANACAC_00352: beta-galactosidase trimerization domain protein	77	0.00146738
ANACAC_03611: RNA polymerase sigma-G factor	92	0.0014615	ANACAC_02823: hypothetical protein	77	0.00146738
ANACAC_02648: hypothetical protein	92	0.0014615	ANACAC_03083: putative N-acetylmuramoyl-L-alanine amidase	77	0.00146738
ANACAC_03356: transcriptional regulator%2C AraC family	92	0.0014615	ANACAC_02590: PTS system%2C glucitol/sorbitol-specific%2C IIBC component	78	0.00148644
ANACAC_02887: hypothetical protein	92	0.0014615	ANACAC_02217: putative chlorophyll synthesis pathway protein BchC	78	0.00148644
ANACAC_03110: pantoate--beta-alanine ligase	92	0.0014615	ANACAC_02315: DNA-binding helix-turn-helix protein	78	0.00148644
ANACAC_02706: phosphate ABC transporter%2C permease protein PstC	93	0.00147739	ANACAC_03833: efflux transporter%2C RND family%2C MFP subunit	78	0.00148644
ANACAC_02111: hypothetical protein	93	0.00147739	ANACAC_01441: hypothetical protein	78	0.00148644
ANACAC_01315: cation diffusion facilitator family transporter	93	0.00147739	ANACAC_01846: putative 7-cyano-7-deazaguanosine (preQ0) biosynthesis protein QueE	78	0.00148644
ANACAC_01539: MATE domain protein	93	0.00147739	ANACAC_00991: asparagine synthase (glutamine-hydrolyzing)	78	0.00148644
ANACAC_02827: phosphoenolpyruvate-dependent sugar phosphotransferase system%2C EIIA 2	93	0.00147739	ANACAC_00740: putative phage terminase%2C large subunit	78	0.00148644
ANACAC_02204: hypothetical protein	94	0.00149328	ANACAC_00288: hypothetical protein	78	0.00148644
ANACAC_03713: hypothetical protein	94	0.00149328	ANACAC_02788: hydrolyase%2C tartrate beta subunit/fumarate domain protein%2C Fe-S type	78	0.00148644
ANACAC_03731: hypothetical protein	94	0.00149328	ANACAC_03763: putative selenium-dependent hydroxylase accessory protein YqeC	78	0.00148644
ANACAC_03763: putative selenium-dependent hydroxylase accessory protein YqeC	94	0.00149328	ANACAC_03773: molybdenum cofactor synthesis domain protein	78	0.00148644
ANACAC_02437: hypothetical protein	95	0.00150916	ANACAC_01546: addiction module antitoxin%2C RelB/DinJ family	79	0.00150549
ANACAC_01174: hypothetical protein	95	0.00150916	ANACAC_01838: transcriptional regulator%2C HxlR family	79	0.00150549
ANACAC_00775: hypothetical protein	95	0.00150916	ANACAC_01081: hypothetical protein	79	0.00150549
ANACAC_00506: RNA polymerase sigma factor%2C sigma-70 family	95	0.00150916	ANACAC_00223: hypothetical protein	79	0.00150549
ANACAC_00147: indole-3-glycerol phosphate synthase	95	0.00150916	ANACAC_02833: HAD hydrolase%2C family IIA	79	0.00150549
ANACAC_02919: SIS domain protein	95	0.00150916	ANACAC_03109: 3-methyl-2-oxobutanoate hydroxymethyltransferase	79	0.00150549
ANACAC_03525: transcriptional regulator%2C PadR family	96	0.00152505	ANACAC_02403: hypothetical protein	80	0.00152455
ANACAC_01585: transcriptional regulator%2C TetR family	96	0.00152505	ANACAC_01286: response regulator receiver domain protein	80	0.00152455
ANACAC_02652: N-acetylmuramoyl-L-alanine amidase	96	0.00152505	ANACAC_01529: hypothetical protein	80	0.00152455
ANACAC_02415: ATPase/histidine kinase/DNA gyrase B/HSP90 domain protein	97	0.00154093	ANACAC_00938: hypothetical protein	80	0.00152455
ANACAC_02066: hypothetical protein	97	0.00154093	ANACAC_01026: PTS system Galactitol-specific IIC component	80	0.00152455
ANACAC_00718: resolvase%2C N-terminal domain protein	97	0.00154093	ANACAC_00556: nitrogen regulatory protein P-II	80	0.00152455
ANACAC_00377: oxidoreductase	97	0.00154093	ANACAC_03110: pantoate--beta-alanine ligase	80	0.00152455
ANACAC_03718: hypothetical protein	97	0.00154093	ANACAC_03790: hypothetical protein	81	0.00154361
ANACAC_02060: stage II sporulation protein E	98	0.00155682	ANACAC_02176: hypothetical protein	81	0.00154361
ANACAC_01026: PTS system Galactitol-specific IIC component	98	0.00155682	ANACAC_02464: hypothetical protein	81	0.00154361
ANACAC_00688: hypothetical protein	98	0.00155682	ANACAC_01973: PTS system mannose/fructose/sorbose family IID component	81	0.00154361
ANACAC_00453: hypothetical protein	98	0.00155682	ANACAC_01172: transcriptional regulator%2C effector binding domain protein	81	0.00154361
ANACAC_00367: hypothetical protein	98	0.00155682	ANACAC_01559: hypothetical protein	81	0.00154361
ANACAC_03379: site-specific recombinase%2C phage integrase family	98	0.00155682	ANACAC_00953: hypothetical protein	81	0.00154361
ANACAC_03524: PTS system%2C Lactose/Cellobiose specific IIB subunit	99	0.0015727	ANACAC_00467: transporter%2C major facilitator family protein	81	0.00154361
ANACAC_02886: intein C-terminal splicing region	99	0.0015727	ANACAC_00196: hypothetical protein	81	0.00154361
ANACAC_03546: hypothetical protein	100	0.00158859	ANACAC_02764: transcriptional regulator%2C GntR family	81	0.00154361
ANACAC_00661: putative fructose-6-phosphate aldolase	100	0.00158859	ANACAC_03524: PTS system%2C Lactose/Cellobiose specific IIB subunit	82	0.00156266
ANACAC_00508: hypothetical protein	100	0.00158859	ANACAC_00622: transcriptional regulator%2C AraC family	82	0.00156266
ANACAC_00038: hypothetical protein	100	0.00158859	ANACAC_00857: mannitol dehydrogenase domain protein	82	0.00156266
ANACAC_01286: response regulator receiver domain protein	101	0.00160448	ANACAC_00442: pyridoxal 5'-phosphate synthase%2C glutaminase subunit Pdx2	82	0.00156266
ANACAC_01543: transcriptional regulator%2C TetR family	101	0.00160448	ANACAC_00409: RNase3 domain protein	82	0.00156266
ANACAC_01769: hydrolase%2C NUDIX family	101	0.00160448	ANACAC_03777: selenium-dependent molybdenum hydroxylase system protein%2C YqeB family	82	0.00156266
ANACAC_01834: chromate transport protein	101	0.00160448	ANACAC_02215: PTS system fructose IIA component	83	0.00158172
ANACAC_00805: hypothetical protein	101	0.00160448	ANACAC_02412: hypothetical protein	83	0.00158172
ANACAC_00564: PRD domain protein	101	0.00160448	ANACAC_00644: hypothetical protein	83	0.00158172
ANACAC_00051: transcriptional regulator%2C MerR family	101	0.00160448	ANACAC_00231: GDSL-like protein	83	0.00158172
ANACAC_03357: ABC transporter%2C ATP-binding protein	101	0.00160448	ANACAC_02652: N-acetylmuramoyl-L-alanine amidase	83	0.00158172
ANACAC_02936: putative dihydroxyacetone kinase regulator	101	0.00160448	ANACAC_02919: SIS domain protein	83	0.00158172
ANACAC_00687: ketose-bisphosphate aldolase	102	0.00162036	ANACAC_03815: transcriptional regulator%2C effector binding domain protein	84	0.00160078
ANACAC_02176: hypothetical protein	103	0.00163625	ANACAC_01982: hypothetical protein	84	0.00160078
ANACAC_02867: hypothetical protein	103	0.00163625	ANACAC_01555: MATE efflux family protein	84	0.00160078
ANACAC_02489: hypothetical protein	104	0.00165213	ANACAC_01762: hypothetical protein	84	0.00160078
ANACAC_01851: DNA-damage-inducible protein D	104	0.00165213	ANACAC_01897: lactose permease family protein	84	0.00160078
ANACAC_02027: cyclic nucleotide-binding domain protein	105	0.00166802	ANACAC_00754: hypothetical protein	84	0.00160078
ANACAC_01889: putative stage IV sporulation protein A	105	0.00166802	ANACAC_00508: hypothetical protein	84	0.00160078
ANACAC_00884: ribose-5-phosphate isomerase B	105	0.00166802	ANACAC_03013: hypothetical protein	84	0.00160078
ANACAC_00409: RNase3 domain protein	105	0.00166802	ANACAC_02706: phosphate ABC transporter%2C permease protein PstC	85	0.00161983
ANACAC_03363: pentapeptide repeat protein	105	0.00166802	ANACAC_01480: hypothetical protein	85	0.00161983
ANACAC_03400: putative membrane protein	105	0.00166802	ANACAC_00603: hypothetical protein	85	0.00161983
ANACAC_02865: hypothetical protein	105	0.00166802	ANACAC_03041: A/G-specific adenine glycosylase	85	0.00161983
ANACAC_02413: hypothetical protein	106	0.00168391	ANACAC_02278: ABC transporter%2C ATP-binding protein	86	0.00163889
ANACAC_01390: putative Flotillin-1	106	0.00168391	ANACAC_01484: PTS system Galactitol-specific IIC component	86	0.00163889
ANACAC_00616: hypothetical protein	106	0.00168391	ANACAC_02656: FHA domain protein	86	0.00163889
ANACAC_03096: hypothetical protein	106	0.00168391	ANACAC_03357: ABC transporter%2C ATP-binding protein	86	0.00163889
ANACAC_02259: ABC transporter%2C ATP-binding protein	107	0.00169979	ANACAC_03514: transcriptional regulator%2C AraC family	87	0.00165795
ANACAC_01526: ribonuclease HI	107	0.00169979	ANACAC_01585: transcriptional regulator%2C TetR family	87	0.00165795
ANACAC_00981: HTH domain protein	107	0.00169979	ANACAC_00595: hypothetical protein	87	0.00165795
ANACAC_02017: transcriptional regulator%2C TetR family	108	0.00171568	ANACAC_00517: oxidoreductase%2C NAD-binding domain protein	87	0.00165795
ANACAC_01484: PTS system Galactitol-specific IIC component	108	0.00171568	ANACAC_03356: transcriptional regulator%2C AraC family	87	0.00165795
ANACAC_00622: transcriptional regulator%2C AraC family	108	0.00171568	ANACAC_02415: ATPase/histidine kinase/DNA gyrase B/HSP90 domain protein	88	0.001677
ANACAC_00644: hypothetical protein	108	0.00171568	ANACAC_01174: hypothetical protein	88	0.001677
ANACAC_00664: formate C-acetyltransferase	108	0.00171568	ANACAC_00258: hypothetical protein	88	0.001677
ANACAC_02498: hydrolase%2C alpha/beta domain protein	109	0.00173156	ANACAC_02867: hypothetical protein	88	0.001677
ANACAC_00510: hypothetical protein	109	0.00173156	ANACAC_02705: putative Phosphate-binding protein PstS 2	89	0.00169606
ANACAC_03499: transcriptional regulator%2C MarR family	110	0.00174745	ANACAC_01528: hypothetical protein	89	0.00169606
ANACAC_01407: hypothetical protein	110	0.00174745	ANACAC_01769: hydrolase%2C NUDIX family	89	0.00169606
ANACAC_01528: hypothetical protein	110	0.00174745	ANACAC_00859: PRD domain protein	89	0.00169606
ANACAC_01838: transcriptional regulator%2C HxlR family	111	0.00176334	ANACAC_03223: bacterial transferase hexapeptide repeat protein	89	0.00169606
ANACAC_00598: holin	111	0.00176334	ANACAC_02360: hypothetical protein	90	0.00171512
ANACAC_00859: PRD domain protein	111	0.00176334	ANACAC_01526: ribonuclease HI	90	0.00171512
ANACAC_00047: hypothetical protein	111	0.00176334	ANACAC_01538: MATE efflux family protein	90	0.00171512
ANACAC_00196: hypothetical protein	111	0.00176334	ANACAC_01543: transcriptional regulator%2C TetR family	90	0.00171512
ANACAC_02217: putative chlorophyll synthesis pathway protein BchC	112	0.00177922	ANACAC_00548: bacterial group 2 Ig-like protein	90	0.00171512
ANACAC_01145: hypothetical protein	112	0.00177922	ANACAC_02049: hypothetical protein	91	0.00173417
ANACAC_01538: MATE efflux family protein	112	0.00177922	ANACAC_01851: DNA-damage-inducible protein D	91	0.00173417
ANACAC_02926: MATE efflux family protein	112	0.00177922	ANACAC_00564: PRD domain protein	91	0.00173417
ANACAC_02139: hypothetical protein	113	0.00179511	ANACAC_00358: putative sugar-specific permease%2C SgaT/UlaA	91	0.00173417
ANACAC_01441: hypothetical protein	113	0.00179511	ANACAC_02161: hypothetical protein	92	0.00175323
ANACAC_01559: hypothetical protein	113	0.00179511	ANACAC_02188: pyruvate dehydrogenase complex repressor	92	0.00175323
ANACAC_01622: glycyl-radical enzyme activating protein family protein	113	0.00179511	ANACAC_01422: transporter%2C major facilitator family protein	92	0.00175323
ANACAC_00102: hypothetical protein	113	0.00179511	ANACAC_01622: glycyl-radical enzyme activating protein family protein	92	0.00175323
ANACAC_03815: transcriptional regulator%2C effector binding domain protein	114	0.00181099	ANACAC_02154: transcriptional regulator%2C MerR family	93	0.00177229
ANACAC_03830: HAD hydrolase%2C family IA%2C variant 1	114	0.00181099	ANACAC_02200: putative translation elongation factor G	93	0.00177229
ANACAC_02098: glycosyl hydrolase family 25	114	0.00181099	ANACAC_01834: chromate transport protein	93	0.00177229
ANACAC_01154: hypothetical protein	114	0.00181099	ANACAC_03363: pentapeptide repeat protein	93	0.00177229
ANACAC_01775: hypothetical protein	114	0.00181099	ANACAC_03460: hypothetical protein	93	0.00177229
ANACAC_00428: glycoside/pentoside/hexuronide transporter	114	0.00181099	ANACAC_03732: hypothetical protein	93	0.00177229
ANACAC_03109: 3-methyl-2-oxobutanoate hydroxymethyltransferase	114	0.00181099	ANACAC_02040: type II/IV secretion system protein	94	0.00179134
ANACAC_03134: peptidase%2C M23 family	114	0.00181099	ANACAC_01796: sulfite reductase%2C subunit A	94	0.00179134
ANACAC_02315: DNA-binding helix-turn-helix protein	115	0.00182688	ANACAC_00645: response regulator receiver domain protein	94	0.00179134
ANACAC_00991: asparagine synthase (glutamine-hydrolyzing)	115	0.00182688	ANACAC_00414: hypothetical protein	94	0.00179134
ANACAC_01011: riboflavin synthase%2C alpha subunit	115	0.00182688	ANACAC_00038: hypothetical protein	94	0.00179134
ANACAC_00857: mannitol dehydrogenase domain protein	115	0.00182688	ANACAC_00118: anti-sigma F factor antagonist	94	0.00179134
ANACAC_02788: hydrolyase%2C tartrate beta subunit/fumarate domain protein%2C Fe-S type	115	0.00182688	ANACAC_03379: site-specific recombinase%2C phage integrase family	94	0.00179134
ANACAC_02049: hypothetical protein	116	0.00184277	ANACAC_02926: MATE efflux family protein	94	0.00179134
ANACAC_03481: hypothetical protein	116	0.00184277	ANACAC_02430: hypothetical protein	95	0.0018104
ANACAC_02833: HAD hydrolase%2C family IIA	116	0.00184277	ANACAC_01839: isochorismatase family protein	95	0.0018104
ANACAC_03003: hypothetical protein	116	0.00184277	ANACAC_00616: hypothetical protein	95	0.0018104
ANACAC_03701: NMT1/THI5-like protein	117	0.00185865	ANACAC_00272: oxidoreductase%2C short chain dehydrogenase/reductase family protein	95	0.0018104
ANACAC_00850: putative cysteine/O-acetylserine efflux protein	117	0.00185865	ANACAC_02676: hypothetical protein	95	0.0018104
ANACAC_00548: bacterial group 2 Ig-like protein	117	0.00185865	ANACAC_01408: hypothetical protein	96	0.00182946
ANACAC_02676: hypothetical protein	117	0.00185865	ANACAC_00598: holin	96	0.00182946
ANACAC_02982: hypothetical protein	117	0.00185865	ANACAC_02651: response regulator receiver domain protein	96	0.00182946
ANACAC_03547: chromate transport protein	118	0.00187454	ANACAC_03134: peptidase%2C M23 family	96	0.00182946
ANACAC_01790: haloacid dehalogenase-like hydrolase	118	0.00187454	ANACAC_02139: hypothetical protein	97	0.00184852
ANACAC_03360: hypothetical protein	118	0.00187454	ANACAC_02451: TspO/MBR family protein	97	0.00184852
ANACAC_00900: SufB/sufD domain protein	119	0.00189042	ANACAC_02489: hypothetical protein	97	0.00184852
ANACAC_00968: DNA-binding helix-turn-helix protein	119	0.00189042	ANACAC_01407: hypothetical protein	97	0.00184852
ANACAC_00739: phage portal protein%2C HK97 family	119	0.00189042	ANACAC_03547: chromate transport protein	97	0.00184852
ANACAC_03631: hypothetical protein	119	0.00189042	ANACAC_01740: 2-dehydropantoate 2-reductase	97	0.00184852
ANACAC_00118: anti-sigma F factor antagonist	119	0.00189042	ANACAC_00687: ketose-bisphosphate aldolase	97	0.00184852
ANACAC_03102: pyruvate formate-lyase 1-activating enzyme	119	0.00189042	ANACAC_00367: hypothetical protein	97	0.00184852
ANACAC_03210: anaerobic ribonucleoside-triphosphate reductase activating protein	119	0.00189042	ANACAC_02880: hypothetical protein	97	0.00184852
ANACAC_02215: PTS system fructose IIA component	120	0.00190631	ANACAC_03001: hypothetical protein	97	0.00184852
ANACAC_01400: amidohydrolase	120	0.00190631	ANACAC_03515: transcriptional regulator%2C DeoR family	98	0.00186757
ANACAC_03767: DNA-binding helix-turn-helix protein	120	0.00190631	ANACAC_03549: LysR substrate binding domain protein	98	0.00186757
ANACAC_03791: transcriptional regulator%2C effector binding domain protein	121	0.00192219	ANACAC_01755: glyoxalase family protein	98	0.00186757
ANACAC_03793: thioredoxin	121	0.00192219	ANACAC_01082: hypothetical protein	98	0.00186757
ANACAC_02200: putative translation elongation factor G	121	0.00192219	ANACAC_03481: hypothetical protein	98	0.00186757
ANACAC_00751: helicase C-terminal domain protein	121	0.00192219	ANACAC_02887: hypothetical protein	98	0.00186757
ANACAC_00785: macro domain protein	121	0.00192219	ANACAC_02710: response regulator receiver domain protein	99	0.00188663
ANACAC_00083: transcriptional regulator%2C ArsR family	121	0.00192219	ANACAC_03830: HAD hydrolase%2C family IA%2C variant 1	99	0.00188663
ANACAC_03777: selenium-dependent molybdenum hydroxylase system protein%2C YqeB family	121	0.00192219	ANACAC_03527: hypothetical protein	99	0.00188663
ANACAC_03269: putative stage V sporulation protein T	121	0.00192219	ANACAC_03703: ABC-2 type transporter	99	0.00188663
ANACAC_02276: transcriptional regulator%2C TetR family	122	0.00193808	ANACAC_03439: RNA polymerase sigma-54 factor	99	0.00188663
ANACAC_01369: PTS system mannose/fructose/sorbose family IID component	122	0.00193808	ANACAC_02886: intein C-terminal splicing region	99	0.00188663
ANACAC_03537: hypothetical protein	122	0.00193808	ANACAC_03102: pyruvate formate-lyase 1-activating enzyme	99	0.00188663
ANACAC_03323: hypothetical protein	122	0.00193808	ANACAC_03788: transcriptional regulator%2C effector binding domain protein	100	0.00190569
ANACAC_02174: 4Fe-4S binding domain protein	123	0.00195397	ANACAC_02497: PTS system%2C beta-glucoside-specific%2C IIABC component	100	0.00190569
ANACAC_02497: PTS system%2C beta-glucoside-specific%2C IIABC component	123	0.00195397	ANACAC_03499: transcriptional regulator%2C MarR family	100	0.00190569
ANACAC_00645: response regulator receiver domain protein	123	0.00195397	ANACAC_00900: SufB/sufD domain protein	100	0.00190569
ANACAC_03558: hydrolase%2C alpha/beta domain protein	124	0.00196985	ANACAC_01074: hypothetical protein	100	0.00190569
ANACAC_00517: oxidoreductase%2C NAD-binding domain protein	124	0.00196985	ANACAC_00718: resolvase%2C N-terminal domain protein	100	0.00190569
ANACAC_03732: hypothetical protein	124	0.00196985	ANACAC_00785: macro domain protein	100	0.00190569
ANACAC_02188: pyruvate dehydrogenase complex repressor	125	0.00198574	ANACAC_03400: putative membrane protein	100	0.00190569
ANACAC_01973: PTS system mannose/fructose/sorbose family IID component	125	0.00198574	ANACAC_02276: transcriptional regulator%2C TetR family	101	0.00192474
ANACAC_01755: glyoxalase family protein	125	0.00198574	ANACAC_01154: hypothetical protein	101	0.00192474
ANACAC_01839: isochorismatase family protein	125	0.00198574	ANACAC_03548: chromate transport protein	101	0.00192474
ANACAC_02920: SIS domain protein	125	0.00198574	ANACAC_00884: ribose-5-phosphate isomerase B	101	0.00192474
ANACAC_02250: CRISPR-associated endoribonuclease Cas6	126	0.00200162	ANACAC_00350: phosphoenolpyruvate-dependent sugar phosphotransferase system%2C EIIA 2	101	0.00192474
ANACAC_01422: transporter%2C major facilitator family protein	126	0.00200162	ANACAC_02498: hydrolase%2C alpha/beta domain protein	102	0.0019438
ANACAC_01701: hypothetical protein	126	0.00200162	ANACAC_02531: hypothetical protein	102	0.0019438
ANACAC_00462: glycoside/pentoside/hexuronide transporter	126	0.00200162	ANACAC_01400: amidohydrolase	102	0.0019438
ANACAC_02634: SsrA-binding protein	126	0.00200162	ANACAC_00510: hypothetical protein	102	0.0019438
ANACAC_02656: FHA domain protein	126	0.00200162	ANACAC_02904: hypothetical protein	102	0.0019438
ANACAC_02913: hypothetical protein	126	0.00200162	ANACAC_01423: transcriptional regulator%2C DeoR family	103	0.00196286
ANACAC_03788: transcriptional regulator%2C effector binding domain protein	127	0.00201751	ANACAC_03537: hypothetical protein	103	0.00196286
ANACAC_02487: acetyltransferase%2C GNAT family	127	0.00201751	ANACAC_00351: HTH domain protein	103	0.00196286
ANACAC_01740: 2-dehydropantoate 2-reductase	127	0.00201751	ANACAC_03767: DNA-binding helix-turn-helix protein	103	0.00196286
ANACAC_00952: hypothetical protein	127	0.00201751	ANACAC_02759: hypothetical protein	103	0.00196286
ANACAC_00228: hypothetical protein	127	0.00201751	ANACAC_02076: hypothetical protein	104	0.00198191
ANACAC_03773: molybdenum cofactor synthesis domain protein	127	0.00201751	ANACAC_01544: hypothetical protein	104	0.00198191
ANACAC_01423: transcriptional regulator%2C DeoR family	128	0.0020334	ANACAC_01850: putative membrane protein	104	0.00198191
ANACAC_00934: phosphoglycerate mutase family protein	128	0.0020334	ANACAC_00428: glycoside/pentoside/hexuronide transporter	104	0.00198191
ANACAC_00953: hypothetical protein	128	0.0020334	ANACAC_03791: transcriptional regulator%2C effector binding domain protein	105	0.00200097
ANACAC_02823: hypothetical protein	128	0.0020334	ANACAC_02204: hypothetical protein	105	0.00200097
ANACAC_02248: CRISPR-associated regulatory protein%2C DevR family	129	0.00204928	ANACAC_01277: toxin-antitoxin system%2C toxin component%2C MazF family	105	0.00200097
ANACAC_03527: hypothetical protein	129	0.00204928	ANACAC_00902: flavodoxin-like protein	105	0.00200097
ANACAC_01408: hypothetical protein	130	0.00206517	ANACAC_03727: glycine radical domain protein	105	0.00200097
ANACAC_03549: LysR substrate binding domain protein	130	0.00206517	ANACAC_02830: PTS system Galactitol-specific IIC component	105	0.00200097
ANACAC_00378: transcriptional regulator%2C GntR family	130	0.00206517	ANACAC_02487: acetyltransferase%2C GNAT family	106	0.00202003
ANACAC_03439: RNA polymerase sigma-54 factor	130	0.00206517	ANACAC_01369: PTS system mannose/fructose/sorbose family IID component	106	0.00202003
ANACAC_02226: PTS system Galactitol-specific IIC component	131	0.00208105	ANACAC_01411: hypothetical protein	106	0.00202003
ANACAC_01544: hypothetical protein	131	0.00208105	ANACAC_01889: putative stage IV sporulation protein A	106	0.00202003
ANACAC_03402: ammonium transporter	131	0.00208105	ANACAC_02586: putative 3-oxoacyl-[acyl-carrier-protein] reductase	107	0.00203908
ANACAC_02430: hypothetical protein	132	0.00209694	ANACAC_01542: ABC transporter%2C ATP-binding protein	107	0.00203908
ANACAC_01815: RNA polymerase sigma factor SigV	132	0.00209694	ANACAC_03558: hydrolase%2C alpha/beta domain protein	107	0.00203908
ANACAC_01082: hypothetical protein	132	0.00209694	ANACAC_03796: DNA-binding helix-turn-helix protein	108	0.00205814
ANACAC_03329: LytTr DNA-binding domain protein	132	0.00209694	ANACAC_02017: transcriptional regulator%2C TetR family	108	0.00205814
ANACAC_01966: hypothetical protein	133	0.00211283	ANACAC_02452: hypothetical protein	109	0.0020772
ANACAC_00351: HTH domain protein	133	0.00211283	ANACAC_01128: linear amide C-N hydrolase%2C choloylglycine hydrolase family protein	109	0.0020772
ANACAC_02561: hypothetical protein	134	0.00212871	ANACAC_01481: 2%2C3-diketo-5-methylthiopentyl-1-phosphate enolase	109	0.0020772
ANACAC_01897: lactose permease family protein	134	0.00212871	ANACAC_01830: repeat protein	109	0.0020772
ANACAC_00592: hypothetical protein	134	0.00212871	ANACAC_00462: glycoside/pentoside/hexuronide transporter	109	0.0020772
ANACAC_02586: putative 3-oxoacyl-[acyl-carrier-protein] reductase	135	0.0021446	ANACAC_03360: hypothetical protein	109	0.0020772
ANACAC_00414: hypothetical protein	135	0.0021446	ANACAC_02490: acetyltransferase%2C GNAT family	110	0.00209625
ANACAC_00272: oxidoreductase%2C short chain dehydrogenase/reductase family protein	135	0.0021446	ANACAC_01606: 3-hexulose-6-phosphate synthase	110	0.00209625
ANACAC_02651: response regulator receiver domain protein	135	0.0021446	ANACAC_03611: RNA polymerase sigma-G factor	110	0.00209625
ANACAC_03726: glycyl-radical enzyme activating protein family protein	135	0.0021446	ANACAC_03401: nitrogen regulatory protein P-II	110	0.00209625
ANACAC_03727: glycine radical domain protein	135	0.0021446	ANACAC_01809: TfoX N-terminal domain protein	111	0.00211531
ANACAC_01128: linear amide C-N hydrolase%2C choloylglycine hydrolase family protein	136	0.00216048	ANACAC_00451: selenium metabolism protein YedF	111	0.00211531
ANACAC_00756: putative DNA-directed DNA polymerase	136	0.00216048	ANACAC_02634: SsrA-binding protein	111	0.00211531
ANACAC_02880: hypothetical protein	136	0.00216048	ANACAC_03402: ammonium transporter	111	0.00211531
ANACAC_01712: exodeoxyribonuclease VII%2C small subunit	137	0.00217637	ANACAC_03726: glycyl-radical enzyme activating protein family protein	111	0.00211531
ANACAC_01796: sulfite reductase%2C subunit A	137	0.00217637	ANACAC_02561: hypothetical protein	113	0.00215343
ANACAC_00426: MATE efflux family protein	137	0.00217637	ANACAC_02187: dihydroxy-acid dehydratase	113	0.00215343
ANACAC_02452: hypothetical protein	138	0.00219226	ANACAC_01350: transcriptional regulator%2C GntR family	113	0.00215343
ANACAC_01606: 3-hexulose-6-phosphate synthase	138	0.00219226	ANACAC_01442: hypothetical protein	113	0.00215343
ANACAC_01014: hypothetical protein	138	0.00219226	ANACAC_00850: putative cysteine/O-acetylserine efflux protein	113	0.00215343
ANACAC_00830: AP endonuclease%2C family 2	138	0.00219226	ANACAC_01211: hypothetical protein	114	0.00217248
ANACAC_02730: sugar-binding domain protein	138	0.00219226	ANACAC_00739: phage portal protein%2C HK97 family	114	0.00217248
ANACAC_02710: response regulator receiver domain protein	139	0.00220814	ANACAC_03631: hypothetical protein	114	0.00217248
ANACAC_03796: DNA-binding helix-turn-helix protein	139	0.00220814	ANACAC_00102: hypothetical protein	114	0.00217248
ANACAC_01850: putative membrane protein	139	0.00220814	ANACAC_02248: CRISPR-associated regulatory protein%2C DevR family	115	0.00219154
ANACAC_00747: hypothetical protein	139	0.00220814	ANACAC_02272: conserved hypothetical protein TIGR02185	115	0.00219154
ANACAC_02603: hypothetical protein	140	0.00222403	ANACAC_01253: hypothetical protein	115	0.00219154
ANACAC_02173: HAD hydrolase%2C family IA%2C variant 3	140	0.00222403	ANACAC_00952: hypothetical protein	115	0.00219154
ANACAC_01481: 2%2C3-diketo-5-methylthiopentyl-1-phosphate enolase	140	0.00222403	ANACAC_00117: anti-sigma F factor	115	0.00219154
ANACAC_01494: hypothetical protein	140	0.00222403	ANACAC_02913: hypothetical protein	115	0.00219154
ANACAC_03548: chromate transport protein	140	0.00222403	ANACAC_03250: hypothetical protein	115	0.00219154
ANACAC_00642: hypothetical protein	140	0.00222403	ANACAC_02174: 4Fe-4S binding domain protein	116	0.0022106
ANACAC_00358: putative sugar-specific permease%2C SgaT/UlaA	140	0.00222403	ANACAC_02413: hypothetical protein	116	0.0022106
ANACAC_01967: putative chlorophyll synthesis pathway protein BchC	141	0.00223991	ANACAC_01701: hypothetical protein	116	0.0022106
ANACAC_01074: hypothetical protein	141	0.00223991	ANACAC_03323: hypothetical protein	116	0.0022106
ANACAC_00117: anti-sigma F factor	141	0.00223991	ANACAC_02974: hypothetical protein	117	0.00222965
ANACAC_03703: ABC-2 type transporter	142	0.0022558	ANACAC_01966: hypothetical protein	119	0.00226777
ANACAC_03608: hypothetical protein	142	0.0022558	ANACAC_01654: DNA-binding helix-turn-helix protein	119	0.00226777
ANACAC_02759: hypothetical protein	142	0.0022558	ANACAC_00614: hypothetical protein	120	0.00228682
ANACAC_02076: hypothetical protein	143	0.00227168	ANACAC_00694: hypothetical protein	120	0.00228682
ANACAC_00820: 3D domain protein	143	0.00227168	ANACAC_00426: MATE efflux family protein	120	0.00228682
ANACAC_03374: hypothetical protein	143	0.00227168	ANACAC_00480: 3-dehydroquinate synthase	120	0.00228682
ANACAC_02974: hypothetical protein	143	0.00227168	ANACAC_02700: PAS domain S-box protein	121	0.00230588
ANACAC_02490: acetyltransferase%2C GNAT family	144	0.00228757	ANACAC_01390: putative Flotillin-1	121	0.00230588
ANACAC_00942: EIICBA-Mtl	144	0.00228757	ANACAC_03608: hypothetical protein	121	0.00230588
ANACAC_03641: transcriptional regulator%2C AraC family	144	0.00228757	ANACAC_01209: hypothetical protein	122	0.00232494
ANACAC_00247: transcriptional regulator%2C AraC family	144	0.00228757	ANACAC_01569: putative adenosylcobinamide kinase/adenosylcobinamide-phosphate guanylyltransferase	122	0.00232494
ANACAC_00231: GDSL-like protein	144	0.00228757	ANACAC_01790: haloacid dehalogenase-like hydrolase	122	0.00232494
ANACAC_03001: hypothetical protein	144	0.00228757	ANACAC_00968: DNA-binding helix-turn-helix protein	122	0.00232494
ANACAC_02700: PAS domain S-box protein	145	0.00230346	ANACAC_00083: transcriptional regulator%2C ArsR family	122	0.00232494
ANACAC_02154: transcriptional regulator%2C MerR family	145	0.00230346	ANACAC_03019: PTS system mannose/fructose/sorbose family IID component	122	0.00232494
ANACAC_00883: AP endonuclease%2C family 2	145	0.00230346	ANACAC_01567: putative cobalamin-5-phosphate synthase	123	0.00234399
ANACAC_00614: hypothetical protein	146	0.00231934	ANACAC_01014: hypothetical protein	123	0.00234399
ANACAC_00149: anthranilate synthase component I	146	0.00231934	ANACAC_01378: DJ-1/PfpI family protein	124	0.00236305
ANACAC_02451: TspO/MBR family protein	147	0.00233523	ANACAC_03701: NMT1/THI5-like protein	124	0.00236305
ANACAC_01188: acetyltransferase%2C GNAT family	147	0.00233523	ANACAC_00592: hypothetical protein	124	0.00236305
ANACAC_03241: ACT domain protein	147	0.00233523	ANACAC_01296: prepilin-type cleavage/methylation N-terminal domain protein	125	0.00238211
ANACAC_02161: hypothetical protein	148	0.00235111	ANACAC_00447: hypothetical protein	125	0.00238211
ANACAC_01223: hypothetical protein	148	0.00235111	ANACAC_02920: SIS domain protein	125	0.00238211
ANACAC_01277: toxin-antitoxin system%2C toxin component%2C MazF family	148	0.00235111	ANACAC_02205: transcriptional regulator%2C GntR family	126	0.00240116
ANACAC_00406: Ser/Thr phosphatase family protein	148	0.00235111	ANACAC_02474: hypothetical protein	126	0.00240116
ANACAC_02531: hypothetical protein	149	0.002367	ANACAC_01199: thiamine-phosphate diphosphorylase	126	0.00240116
ANACAC_01890: putative stage IV sporulation protein A	149	0.002367	ANACAC_00378: transcriptional regulator%2C GntR family	126	0.00240116
ANACAC_01442: hypothetical protein	150	0.00238289	ANACAC_03329: LytTr DNA-binding domain protein	126	0.00240116
ANACAC_01809: TfoX N-terminal domain protein	150	0.00238289	ANACAC_01290: hypothetical protein	127	0.00242022
ANACAC_02403: hypothetical protein	151	0.00239877	ANACAC_01712: exodeoxyribonuclease VII%2C small subunit	127	0.00242022
ANACAC_01161: haloacid dehalogenase-like hydrolase	151	0.00239877	ANACAC_00612: hypothetical protein	127	0.00242022
ANACAC_01845: GTP cyclohydrolase I	151	0.00239877	ANACAC_00228: hypothetical protein	127	0.00242022
ANACAC_03401: nitrogen regulatory protein P-II	151	0.00239877	ANACAC_02589: ribose-5-phosphate isomerase B	128	0.00243928
ANACAC_02904: hypothetical protein	151	0.00239877	ANACAC_01953: putative fructose transport system kinase	128	0.00243928
ANACAC_01211: hypothetical protein	152	0.00241466	ANACAC_02943: transcriptional regulator	128	0.00243928
ANACAC_01411: hypothetical protein	152	0.00241466	ANACAC_03116: 1-(5-phosphoribosyl)-5-[(5-phosphoribosylamino)methylideneamino]imidazole-4-carboxamide isomerase	128	0.00243928
ANACAC_01569: putative adenosylcobinamide kinase/adenosylcobinamide-phosphate guanylyltransferase	152	0.00241466	ANACAC_03218: transcription antiterminator LicT	128	0.00243928
ANACAC_00480: 3-dehydroquinate synthase	152	0.00241466	ANACAC_02098: glycosyl hydrolase family 25	129	0.00245834
ANACAC_00350: phosphoenolpyruvate-dependent sugar phosphotransferase system%2C EIIA 2	152	0.00241466	ANACAC_00642: hypothetical protein	129	0.00245834
ANACAC_02064: hypothetical protein	153	0.00243054	ANACAC_00711: bacteriophage Gp15 protein	129	0.00245834
ANACAC_02272: conserved hypothetical protein TIGR02185	154	0.00244643	ANACAC_03641: transcriptional regulator%2C AraC family	130	0.00247739
ANACAC_02707: phosphate ABC transporter%2C permease protein PstA	155	0.00246232	ANACAC_02709: phosphate transport system regulatory protein PhoU	131	0.00249645
ANACAC_01953: putative fructose transport system kinase	155	0.00246232	ANACAC_01185: collagen triple helix repeat protein	131	0.00249645
ANACAC_01274: holo-[acyl-carrier-protein] synthase	155	0.00246232	ANACAC_01188: acetyltransferase%2C GNAT family	131	0.00249645
ANACAC_00593: bacterial group 2 Ig-like protein	155	0.00246232	ANACAC_01494: hypothetical protein	131	0.00249645
ANACAC_00408: RNA methyltransferase%2C TrmH family%2C group 3	155	0.00246232	ANACAC_00746: DNA (cytosine-5-)-methyltransferase	131	0.00249645
ANACAC_01621: formate C-acetyltransferase	156	0.0024782	ANACAC_02226: PTS system Galactitol-specific IIC component	132	0.00251551
ANACAC_02830: PTS system Galactitol-specific IIC component	156	0.0024782	ANACAC_00499: sugar-binding domain protein	132	0.00251551
ANACAC_02205: transcriptional regulator%2C GntR family	157	0.00249409	ANACAC_02882: hypothetical protein	132	0.00251551
ANACAC_02249: CRISPR-associated protein Csx8 (provisional)	157	0.00249409	ANACAC_01161: haloacid dehalogenase-like hydrolase	133	0.00253456
ANACAC_01378: DJ-1/PfpI family protein	157	0.00249409	ANACAC_00883: AP endonuclease%2C family 2	133	0.00253456
ANACAC_01050: putative ribokinase	157	0.00249409	ANACAC_00981: HTH domain protein	133	0.00253456
ANACAC_02737: hypothetical protein	157	0.00249409	ANACAC_00784: terminase small subunit	133	0.00253456
ANACAC_00419: hypothetical protein	158	0.00250997	ANACAC_00149: anthranilate synthase component I	133	0.00253456
ANACAC_01185: collagen triple helix repeat protein	159	0.00252586	ANACAC_02192: MazG nucleotide pyrophosphohydrolase domain protein	134	0.00255362
ANACAC_02795: hypothetical protein	159	0.00252586	ANACAC_00552: FeoA domain protein	134	0.00255362
ANACAC_02568: RNA polymerase sigma factor%2C sigma-70 family	160	0.00254174	ANACAC_02707: phosphate ABC transporter%2C permease protein PstA	135	0.00257268
ANACAC_03019: PTS system mannose/fructose/sorbose family IID component	160	0.00254174	ANACAC_02173: HAD hydrolase%2C family IA%2C variant 3	135	0.00257268
ANACAC_03250: hypothetical protein	160	0.00254174	ANACAC_00416: acetyltransferase%2C GNAT family	135	0.00257268
ANACAC_02709: phosphate transport system regulatory protein PhoU	161	0.00255763	ANACAC_00408: RNA methyltransferase%2C TrmH family%2C group 3	135	0.00257268
ANACAC_02187: dihydroxy-acid dehydratase	161	0.00255763	ANACAC_02957: hypothetical protein	135	0.00257268
ANACAC_00976: ABC transporter%2C ATP-binding protein	161	0.00255763	ANACAC_02568: RNA polymerase sigma factor%2C sigma-70 family	136	0.00259173
ANACAC_02090: putative spore cortex biosynthesis protein YabQ	162	0.00257352	ANACAC_01274: holo-[acyl-carrier-protein] synthase	136	0.00259173
ANACAC_01290: hypothetical protein	162	0.00257352	ANACAC_01845: GTP cyclohydrolase I	136	0.00259173
ANACAC_00737: phage major capsid protein%2C HK97 family	162	0.00257352	ANACAC_01890: putative stage IV sporulation protein A	136	0.00259173
ANACAC_03218: transcription antiterminator LicT	162	0.00257352	ANACAC_00756: putative DNA-directed DNA polymerase	136	0.00259173
ANACAC_01199: thiamine-phosphate diphosphorylase	163	0.0025894	ANACAC_00593: bacterial group 2 Ig-like protein	137	0.00261079
ANACAC_00451: selenium metabolism protein YedF	163	0.0025894	ANACAC_00751: helicase C-terminal domain protein	137	0.00261079
ANACAC_02728: phosphoenolpyruvate-dependent sugar phosphotransferase system%2C EIIA 2	163	0.0025894	ANACAC_02604: HAD hydrolase%2C family IA%2C variant 3	138	0.00262985
ANACAC_00425: hypothetical protein	164	0.00260529	ANACAC_01967: putative chlorophyll synthesis pathway protein BchC	138	0.00262985
ANACAC_03370: LysR substrate binding domain protein	164	0.00260529	ANACAC_00425: hypothetical protein	138	0.00262985
ANACAC_01253: hypothetical protein	165	0.00262117	ANACAC_02737: hypothetical protein	138	0.00262985
ANACAC_01660: acetyltransferase%2C GNAT family	165	0.00262117	ANACAC_02603: hypothetical protein	139	0.0026489
ANACAC_01759: hypothetical protein	165	0.00262117	ANACAC_02213: oxidoreductase%2C short chain dehydrogenase/reductase family protein	139	0.0026489
ANACAC_00764: hypothetical protein	166	0.00263706	ANACAC_01006: heptaprenyl diphosphate synthase component I	139	0.0026489
ANACAC_00784: terminase small subunit	166	0.00263706	ANACAC_03221: hypothetical protein	139	0.0026489
ANACAC_02943: transcriptional regulator	166	0.00263706	ANACAC_01660: acetyltransferase%2C GNAT family	140	0.00266796
ANACAC_01292: acetyltransferase%2C GNAT family	167	0.00265295	ANACAC_03374: hypothetical protein	140	0.00266796
ANACAC_01396: hypothetical protein	167	0.00265295	ANACAC_02879: hypothetical protein	140	0.00266796
ANACAC_02695: hypothetical protein	168	0.00266883	ANACAC_01547: hypothetical protein	141	0.00268702
ANACAC_00612: hypothetical protein	168	0.00266883	ANACAC_01815: RNA polymerase sigma factor SigV	141	0.00268702
ANACAC_01978: deoxyribose-phosphate aldolase	169	0.00268472	ANACAC_00247: transcriptional regulator%2C AraC family	142	0.00270607
ANACAC_01170: putative excinuclease ABC%2C A subunit	169	0.00268472	ANACAC_00225: transcription elongation factor GreA	142	0.00270607
ANACAC_01209: hypothetical protein	169	0.00268472	ANACAC_03241: ACT domain protein	142	0.00270607
ANACAC_00694: hypothetical protein	169	0.00268472	ANACAC_01147: hypothetical protein	143	0.00272513
ANACAC_00778: phage minor structural protein GP20	169	0.00268472	ANACAC_01050: putative ribokinase	143	0.00272513
ANACAC_02555: hypothetical protein	170	0.0027006	ANACAC_00747: hypothetical protein	143	0.00272513
ANACAC_01826: [2Fe-2S]-binding domain protein	170	0.0027006	ANACAC_01223: hypothetical protein	144	0.00274419
ANACAC_01064: base excision DNA repair protein%2C HhH-GPD family	171	0.00271649	ANACAC_01292: acetyltransferase%2C GNAT family	144	0.00274419
ANACAC_01542: ABC transporter%2C ATP-binding protein	172	0.00273238	ANACAC_00778: phage minor structural protein GP20	144	0.00274419
ANACAC_03463: GroES-like protein	173	0.00274826	ANACAC_02110: oxidoreductase	145	0.00276324
ANACAC_02879: hypothetical protein	173	0.00274826	ANACAC_02249: CRISPR-associated protein Csx8 (provisional)	146	0.0027823
ANACAC_00034: hypothetical protein	174	0.00276415	ANACAC_02521: transcriptional regulator%2C AraC family	146	0.0027823
ANACAC_03221: hypothetical protein	174	0.00276415	ANACAC_01170: putative excinuclease ABC%2C A subunit	146	0.0027823
ANACAC_01837: Raf-like protein	176	0.00279592	ANACAC_00974: putative glycolate oxidase%2C subunit GlcD	146	0.0027823
ANACAC_00711: bacteriophage Gp15 protein	176	0.00279592	ANACAC_00976: ABC transporter%2C ATP-binding protein	146	0.0027823
ANACAC_00757: hypothetical protein	176	0.00279592	ANACAC_02695: hypothetical protein	149	0.00283947
ANACAC_02192: MazG nucleotide pyrophosphohydrolase domain protein	177	0.00281181	ANACAC_01988: putative azaleucine resistance protein AzlC	149	0.00283947
ANACAC_02957: hypothetical protein	177	0.00281181	ANACAC_00887: putative PTS system fructose-specific EIIABC component	149	0.00283947
ANACAC_00781: phage minor capsid protein 2	178	0.00282769	ANACAC_00757: hypothetical protein	149	0.00283947
ANACAC_03215: hypothetical protein	178	0.00282769	ANACAC_03370: LysR substrate binding domain protein	149	0.00283947
ANACAC_02589: ribose-5-phosphate isomerase B	179	0.00284358	ANACAC_03440: hypothetical protein	149	0.00283947
ANACAC_01553: hypothetical protein	179	0.00284358	ANACAC_02837: hypothetical protein	149	0.00283947
ANACAC_02843: conserved hypothetical protein TIGR03905	179	0.00284358	ANACAC_01978: deoxyribose-phosphate aldolase	151	0.00287759
ANACAC_01944: putative membrane protein	180	0.00285946	ANACAC_00415: acetyltransferase%2C GNAT family	151	0.00287759
ANACAC_01547: hypothetical protein	180	0.00285946	ANACAC_03228: hypothetical protein	151	0.00287759
ANACAC_00416: acetyltransferase%2C GNAT family	180	0.00285946	ANACAC_00764: hypothetical protein	152	0.00289664
ANACAC_00163: DNA-binding helix-turn-helix protein	180	0.00285946	ANACAC_00781: phage minor capsid protein 2	152	0.00289664
ANACAC_02110: oxidoreductase	181	0.00287535	ANACAC_00830: AP endonuclease%2C family 2	152	0.00289664
ANACAC_01296: prepilin-type cleavage/methylation N-terminal domain protein	181	0.00287535	ANACAC_03328: hypothetical protein	152	0.00289664
ANACAC_01406: hypothetical protein	181	0.00287535	ANACAC_01768: response regulator receiver domain protein	153	0.0029157
ANACAC_00648: putative iron-only hydrogenase system regulator	181	0.00287535	ANACAC_00737: phage major capsid protein%2C HK97 family	153	0.0029157
ANACAC_03266: hypothetical protein	181	0.00287535	ANACAC_00533: ferrous iron transport protein B	153	0.0029157
ANACAC_03829: phosphoenolpyruvate-dependent sugar phosphotransferase system%2C EIIA 2	182	0.00289123	ANACAC_00419: hypothetical protein	153	0.0029157
ANACAC_01654: DNA-binding helix-turn-helix protein	182	0.00289123	ANACAC_00073: peptidyl-prolyl cis-trans isomerase%2C cyclophilin-type	153	0.0029157
ANACAC_03228: hypothetical protein	182	0.00289123	ANACAC_02728: phosphoenolpyruvate-dependent sugar phosphotransferase system%2C EIIA 2	153	0.0029157
ANACAC_00528: hypothetical protein	183	0.00290712	ANACAC_01210: 5'-nucleotidase%2C C-terminal domain protein	154	0.00293476
ANACAC_03371: hypothetical protein	183	0.00290712	ANACAC_01793: phosphoglycerate mutase family protein	154	0.00293476
ANACAC_03326: 2-C-methyl-D-erythritol 2%2C4-cyclodiphosphate synthase	183	0.00290712	ANACAC_03365: glycerate kinase	154	0.00293476
ANACAC_02512: PTS system%2C glucitol/sorbitol-specific%2C IIC component	185	0.00293889	ANACAC_02512: PTS system%2C glucitol/sorbitol-specific%2C IIC component	155	0.00295381
ANACAC_03328: hypothetical protein	185	0.00293889	ANACAC_01621: formate C-acetyltransferase	155	0.00295381
ANACAC_01530: Cysteine-rich small domain protein	186	0.00295478	ANACAC_01759: hypothetical protein	155	0.00295381
ANACAC_01084: transcriptional regulator%2C ArsR family	186	0.00295478	ANACAC_01826: [2Fe-2S]-binding domain protein	155	0.00295381
ANACAC_00783: phage terminase%2C large subunit%2C PBSX family	186	0.00295478	ANACAC_03371: hypothetical protein	155	0.00295381
ANACAC_03148: hypothetical protein	186	0.00295478	ANACAC_03776: molybdopterin binding domain protein	155	0.00295381
ANACAC_03526: hypothetical protein	187	0.00297066	ANACAC_01998: acetyltransferase%2C GNAT family	156	0.00297287
ANACAC_02736: putative sugar-binding domain protein	187	0.00297066	ANACAC_02064: hypothetical protein	156	0.00297287
ANACAC_00728: phage tail tape measure protein%2C TP901 family	188	0.00298655	ANACAC_02990: ABC transporter%2C ATP-binding protein	156	0.00297287
ANACAC_00746: DNA (cytosine-5-)-methyltransferase	188	0.00298655	ANACAC_03148: hypothetical protein	156	0.00297287
ANACAC_02604: HAD hydrolase%2C family IA%2C variant 3	189	0.00300244	ANACAC_01012: riboflavin biosynthesis protein RibD	157	0.00299193
ANACAC_02486: HNH endonuclease domain protein	189	0.00300244	ANACAC_02730: sugar-binding domain protein	157	0.00299193
ANACAC_00521: 2Fe-2S iron-sulfur cluster-binding domain protein	189	0.00300244	ANACAC_03071: ATPase/histidine kinase/DNA gyrase B/HSP90 domain protein	157	0.00299193
ANACAC_01536: cobalt ABC transporter%2C ATP-binding protein	190	0.00301832	ANACAC_02689: putative membrane protein	158	0.00301098
ANACAC_01537: cobalt chelatase (CbiK)	190	0.00301832	ANACAC_02181: 4-phosphoerythronate dehydrogenase	158	0.00301098
ANACAC_00974: putative glycolate oxidase%2C subunit GlcD	190	0.00301832	ANACAC_01907: TIGR00252 family protein	158	0.00301098
ANACAC_01768: response regulator receiver domain protein	192	0.00305009	ANACAC_00263: segregation and condensation protein B	158	0.00301098
ANACAC_02964: acyl-CoA dehydrogenase%2C C-terminal domain protein	192	0.00305009	ANACAC_03625: KDPG and KHG aldolase	159	0.00303004
ANACAC_01147: hypothetical protein	193	0.00306598	ANACAC_00163: DNA-binding helix-turn-helix protein	159	0.00303004
ANACAC_00824: phosphotransferase system%2C EIIC	193	0.00306598	ANACAC_03326: 2-C-methyl-D-erythritol 2%2C4-cyclodiphosphate synthase	159	0.00303004
ANACAC_00033: CRISPR-associated protein%2C Cmr3 family	193	0.00306598	ANACAC_01833: chromate transport protein	160	0.0030491
ANACAC_00689: PTS system%2C galactitol-specific IIC component	194	0.00308187	ANACAC_01064: base excision DNA repair protein%2C HhH-GPD family	160	0.0030491
ANACAC_00552: FeoA domain protein	194	0.00308187	ANACAC_00820: 3D domain protein	160	0.0030491
ANACAC_01397: hypothetical protein	195	0.00309775	ANACAC_01396: hypothetical protein	161	0.00306815
ANACAC_03776: molybdopterin binding domain protein	195	0.00309775	ANACAC_02649: hypothetical protein	161	0.00306815
ANACAC_02698: gamma-aminobutyrate metabolism dehydratase/isomerase	196	0.00311364	ANACAC_01837: Raf-like protein	162	0.00308721
ANACAC_02521: transcriptional regulator%2C AraC family	196	0.00311364	ANACAC_00528: hypothetical protein	162	0.00308721
ANACAC_00499: sugar-binding domain protein	196	0.00311364	ANACAC_00487: putative sugar-binding domain protein	162	0.00308721
ANACAC_01793: phosphoglycerate mutase family protein	197	0.00312952	ANACAC_00035: CRISPR-associated RAMP protein%2C Cmr1 family	162	0.00308721
ANACAC_01006: heptaprenyl diphosphate synthase component I	197	0.00312952	ANACAC_03463: GroES-like protein	162	0.00308721
ANACAC_00470: electron transfer flavoprotein domain protein	197	0.00312952	ANACAC_01537: cobalt chelatase (CbiK)	163	0.00310627
ANACAC_03216: HTH domain protein	197	0.00312952	ANACAC_01016: hypothetical protein	163	0.00310627
ANACAC_03222: MutS domain V protein	197	0.00312952	ANACAC_03526: hypothetical protein	164	0.00312533
ANACAC_01555: MATE efflux family protein	198	0.00314541	ANACAC_00050: putative peptidoglycan binding domain protein	164	0.00312533
ANACAC_01659: methyltransferase domain protein	198	0.00314541	ANACAC_01993: O-acetylhomoserine aminocarboxypropyltransferase/cysteine synthase	165	0.00314438
ANACAC_00594: bacterial group 2 Ig-like protein	198	0.00314541	ANACAC_00648: putative iron-only hydrogenase system regulator	165	0.00314438
ANACAC_01175: transcriptional regulator%2C LysR family	199	0.0031613	ANACAC_02090: putative spore cortex biosynthesis protein YabQ	166	0.00316344
ANACAC_01907: TIGR00252 family protein	199	0.0031613	ANACAC_01822: transcriptional regulator%2C Rrf2 family	166	0.00316344
ANACAC_00415: acetyltransferase%2C GNAT family	199	0.0031613	ANACAC_01105: penicillin-binding protein%2C transpeptidase domain protein	166	0.00316344
ANACAC_01561: precorrin-8X methylmutase	200	0.00317718	ANACAC_00270: glucitol operon activator protein (GutM)	166	0.00316344
ANACAC_02882: hypothetical protein	200	0.00317718	ANACAC_00148: anthranilate phosphoribosyltransferase	166	0.00316344
ANACAC_01210: 5'-nucleotidase%2C C-terminal domain protein	201	0.00319307	ANACAC_01561: precorrin-8X methylmutase	167	0.0031825
ANACAC_00950: glyoxalase family protein	201	0.00319307	ANACAC_00950: glyoxalase family protein	167	0.0031825
ANACAC_03440: hypothetical protein	201	0.00319307	ANACAC_00696: hypothetical protein	167	0.0031825
ANACAC_02837: hypothetical protein	201	0.00319307	ANACAC_02903: hypothetical protein	167	0.0031825
ANACAC_01099: transcriptional regulator%2C MarR family	202	0.00320895	ANACAC_02698: gamma-aminobutyrate metabolism dehydratase/isomerase	168	0.00320155
ANACAC_00696: hypothetical protein	202	0.00320895	ANACAC_03685: ATP synthase F1%2C delta subunit	168	0.00320155
ANACAC_00154: chloramphenicol O-acetyltransferase	202	0.00320895	ANACAC_02427: hypothetical protein	168	0.00320155
ANACAC_00225: transcription elongation factor GreA	202	0.00320895	ANACAC_01397: hypothetical protein	168	0.00320155
ANACAC_02427: hypothetical protein	203	0.00322484	ANACAC_00034: hypothetical protein	168	0.00320155
ANACAC_01567: putative cobalamin-5-phosphate synthase	203	0.00322484	ANACAC_01151: putative rRNA methylase	170	0.00323967
ANACAC_00263: segregation and condensation protein B	203	0.00322484	ANACAC_03540: hypothetical protein	170	0.00323967
ANACAC_02442: transcriptional regulator%2C AraC family	204	0.00324072	ANACAC_01553: hypothetical protein	170	0.00323967
ANACAC_02474: hypothetical protein	204	0.00324072	ANACAC_03014: hypothetical protein	170	0.00323967
ANACAC_02510: GroES-like protein	204	0.00324072	ANACAC_02546: dTMP kinase	171	0.00325872
ANACAC_00050: putative peptidoglycan binding domain protein	204	0.00324072	ANACAC_01927: Sigma-54 interaction domain protein	171	0.00325872
ANACAC_02740: YqeY-like protein	205	0.00325661	ANACAC_03642: transcriptional regulator%2C effector binding domain protein	171	0.00325872
ANACAC_02649: hypothetical protein	205	0.00325661	ANACAC_00394: polysaccharide biosynthesis protein	171	0.00325872
ANACAC_02244: CRISPR-associated endonuclease Cas1%2C HMARI/TNEAP subtype	206	0.0032725	ANACAC_03778: dihydropyrimidinase	171	0.00325872
ANACAC_01446: hypothetical protein	206	0.0032725	ANACAC_01536: cobalt ABC transporter%2C ATP-binding protein	172	0.00327778
ANACAC_01766: hypothetical protein	207	0.00328838	ANACAC_01766: hypothetical protein	172	0.00327778
ANACAC_00547: ImpB/MucB/SamB family protein	207	0.00328838	ANACAC_00386: response regulator receiver domain protein	172	0.00327778
ANACAC_00270: glucitol operon activator protein (GutM)	207	0.00328838	ANACAC_02736: putative sugar-binding domain protein	172	0.00327778
ANACAC_00073: peptidyl-prolyl cis-trans isomerase%2C cyclophilin-type	207	0.00328838	ANACAC_02795: hypothetical protein	172	0.00327778
ANACAC_02532: SIS domain protein	208	0.00330427	ANACAC_03826: PTS system%2C galactitol-specific IIC component	173	0.00329684
ANACAC_00423: hypothetical protein	208	0.00330427	ANACAC_01977: HTH domain protein	174	0.00331589
ANACAC_00827: ketose-bisphosphate aldolase	209	0.00332015	ANACAC_00521: 2Fe-2S iron-sulfur cluster-binding domain protein	175	0.00333495
ANACAC_00476: secondary thiamine-phosphate synthase enzyme	209	0.00332015	ANACAC_01406: hypothetical protein	176	0.00335401
ANACAC_02903: hypothetical protein	209	0.00332015	ANACAC_03203: hypothetical protein	177	0.00337306
ANACAC_00394: polysaccharide biosynthesis protein	210	0.00333604	ANACAC_01576: precorrin-2 C(20)-methyltransferase	178	0.00339212
ANACAC_01477: ABC transporter%2C substrate-binding protein	211	0.00335193	ANACAC_03122: phosphocarrier%2C HPr family	178	0.00339212
ANACAC_03203: hypothetical protein	211	0.00335193	ANACAC_03215: hypothetical protein	178	0.00339212
ANACAC_00447: hypothetical protein	212	0.00336781	ANACAC_02203: 3-dehydroquinate synthase	179	0.00341118
ANACAC_00048: hypothetical protein	212	0.00336781	ANACAC_02486: HNH endonuclease domain protein	179	0.00341118
ANACAC_02181: 4-phosphoerythronate dehydrogenase	213	0.0033837	ANACAC_01944: putative membrane protein	179	0.00341118
ANACAC_01822: transcriptional regulator%2C Rrf2 family	213	0.0033837	ANACAC_03513: endopeptidase Clp	179	0.00341118
ANACAC_03721: CAT RNA binding domain protein	213	0.0033837	ANACAC_01659: methyltransferase domain protein	179	0.00341118
ANACAC_01927: Sigma-54 interaction domain protein	214	0.00339958	ANACAC_01015: hypothetical protein	179	0.00341118
ANACAC_01942: hypothetical protein	214	0.00339958	ANACAC_00689: PTS system%2C galactitol-specific IIC component	179	0.00341118
ANACAC_02213: oxidoreductase%2C short chain dehydrogenase/reductase family protein	215	0.00341547	ANACAC_03364: methyltransferase domain protein	179	0.00341118
ANACAC_01332: hypothetical protein	215	0.00341547	ANACAC_03164: putative 3-hexulose-6-phosphate synthase	179	0.00341118
ANACAC_03552: nucleotidyltransferase domain protein	216	0.00343136	ANACAC_00864: methyltransferase domain protein	180	0.00343023
ANACAC_00035: CRISPR-associated RAMP protein%2C Cmr1 family	216	0.00343136	ANACAC_02825: transcriptional regulator%2C DeoR family	180	0.00343023
ANACAC_01833: chromate transport protein	217	0.00344724	ANACAC_03073: DNA-binding protein%2C YbaB/EbfC family	180	0.00343023
ANACAC_03642: transcriptional regulator%2C effector binding domain protein	217	0.00344724	ANACAC_02250: CRISPR-associated endoribonuclease Cas6	181	0.00344929
ANACAC_00487: putative sugar-binding domain protein	217	0.00344724	ANACAC_01652: ImpB/MucB/SamB family protein	181	0.00344929
ANACAC_00282: LrgA family protein	217	0.00344724	ANACAC_00545: hypothetical protein	181	0.00344929
ANACAC_01016: hypothetical protein	218	0.00346313	ANACAC_00452: selenide%2C water dikinase	181	0.00344929
ANACAC_03826: PTS system%2C galactitol-specific IIC component	219	0.00347901	ANACAC_03135: GIY-YIG catalytic domain protein	181	0.00344929
ANACAC_00813: BRO family%2C N-terminal domain protein	219	0.00347901	ANACAC_03266: hypothetical protein	181	0.00344929
ANACAC_01988: putative azaleucine resistance protein AzlC	220	0.0034949	ANACAC_01530: Cysteine-rich small domain protein	182	0.00346835
ANACAC_01991: methylenetetrahydrofolate reductase (NAD(P)H)	220	0.0034949	ANACAC_01575: precorrin-4 C(11)-methyltransferase	182	0.00346835
ANACAC_00887: putative PTS system fructose-specific EIIABC component	220	0.0034949	ANACAC_03485: kinase%2C PfkB family	183	0.00348741
ANACAC_02961: toxin-antitoxin system%2C toxin component%2C RelE family	220	0.0034949	ANACAC_00048: hypothetical protein	183	0.00348741
ANACAC_01151: putative rRNA methylase	221	0.00351079	ANACAC_02244: CRISPR-associated endonuclease Cas1%2C HMARI/TNEAP subtype	184	0.00350646
ANACAC_01083: 4Fe-4S binding domain protein	221	0.00351079	ANACAC_02510: GroES-like protein	185	0.00352552
ANACAC_00864: methyltransferase domain protein	221	0.00351079	ANACAC_01198: hydroxyethylthiazole kinase	185	0.00352552
ANACAC_02689: putative membrane protein	222	0.00352667	ANACAC_03551: MATE efflux family protein	185	0.00352552
ANACAC_02546: dTMP kinase	222	0.00352667	ANACAC_01951: 4Fe-4S binding domain protein	186	0.00354458
ANACAC_03625: KDPG and KHG aldolase	222	0.00352667	ANACAC_01744: transcriptional regulator%2C AraC family	186	0.00354458
ANACAC_03014: hypothetical protein	222	0.00352667	ANACAC_01124: peptidase%2C M23 family	187	0.00356363
ANACAC_03071: ATPase/histidine kinase/DNA gyrase B/HSP90 domain protein	222	0.00352667	ANACAC_00714: hypothetical protein	187	0.00356363
ANACAC_03685: ATP synthase F1%2C delta subunit	224	0.00355844	ANACAC_03756: ABC transporter%2C ATP-binding protein	187	0.00356363
ANACAC_01293: acyl-CoA thioester hydrolase%2C YbgC/YbaW family	224	0.00355844	ANACAC_03761: hypothetical protein	187	0.00356363
ANACAC_01548: hypothetical protein	224	0.00355844	ANACAC_01934: hypothetical protein	188	0.00358269
ANACAC_03551: MATE efflux family protein	224	0.00355844	ANACAC_01991: methylenetetrahydrofolate reductase (NAD(P)H)	188	0.00358269
ANACAC_01015: hypothetical protein	224	0.00355844	ANACAC_03487: myo-inositol catabolism protein IolB	188	0.00358269
ANACAC_00249: CAAX amino terminal protease family protein	225	0.00357433	ANACAC_02675: putative sporulation protein YtaF	188	0.00358269
ANACAC_03135: GIY-YIG catalytic domain protein	226	0.00359021	ANACAC_02843: conserved hypothetical protein TIGR03905	188	0.00358269
ANACAC_02311: hypothetical protein	227	0.0036061	ANACAC_02964: acyl-CoA dehydrogenase%2C C-terminal domain protein	188	0.00358269
ANACAC_00545: hypothetical protein	227	0.0036061	ANACAC_00827: ketose-bisphosphate aldolase	189	0.00360175
ANACAC_00714: hypothetical protein	228	0.00362199	ANACAC_01175: transcriptional regulator%2C LysR family	190	0.0036208
ANACAC_02979: hypothetical protein	228	0.00362199	ANACAC_01446: hypothetical protein	190	0.0036208
ANACAC_03122: phosphocarrier%2C HPr family	228	0.00362199	ANACAC_02961: toxin-antitoxin system%2C toxin component%2C RelE family	191	0.00363986
ANACAC_01576: precorrin-2 C(20)-methyltransferase	229	0.00363787	ANACAC_03047: hypothetical protein	191	0.00363986
ANACAC_01745: shikimate dehydrogenase	230	0.00365376	ANACAC_01942: hypothetical protein	192	0.00365892
ANACAC_01821: MATE efflux family protein	230	0.00365376	ANACAC_01788: RNA methyltransferase%2C RsmE family	192	0.00365892
ANACAC_00084: putative permease	230	0.00365376	ANACAC_01914: 16S rRNA processing protein RimM	192	0.00365892
ANACAC_00886: cupin domain protein	231	0.00366964	ANACAC_00889: PTS system fructose-specific EIIABC component	192	0.00365892
ANACAC_03484: hypothetical protein	232	0.00368553	ANACAC_01084: transcriptional regulator%2C ArsR family	192	0.00365892
ANACAC_03702: hypothetical protein	232	0.00368553	ANACAC_00269: PTS system%2C glucitol/sorbitol-specific%2C IIC component	192	0.00365892
ANACAC_01105: penicillin-binding protein%2C transpeptidase domain protein	232	0.00368553	ANACAC_00033: CRISPR-associated protein%2C Cmr3 family	192	0.00365892
ANACAC_03073: DNA-binding protein%2C YbaB/EbfC family	232	0.00368553	ANACAC_03258: citrate transporter	192	0.00365892
ANACAC_02203: 3-dehydroquinate synthase	234	0.0037173	ANACAC_02442: transcriptional regulator%2C AraC family	193	0.00367797
ANACAC_00760: hypothetical protein	234	0.0037173	ANACAC_00886: cupin domain protein	193	0.00367797
ANACAC_00148: anthranilate phosphoribosyltransferase	234	0.0037173	ANACAC_01599: 3-dehydroquinate synthase	194	0.00369703
ANACAC_02825: transcriptional regulator%2C DeoR family	234	0.0037173	ANACAC_02605: thiamine diphosphokinase	196	0.00373514
ANACAC_03094: SIS domain protein	234	0.0037173	ANACAC_01574: CbiG	196	0.00373514
ANACAC_03778: dihydropyrimidinase	234	0.0037173	ANACAC_00783: phage terminase%2C large subunit%2C PBSX family	196	0.00373514
ANACAC_03513: endopeptidase Clp	237	0.00376496	ANACAC_00423: hypothetical protein	196	0.00373514
ANACAC_01934: hypothetical protein	238	0.00378085	ANACAC_00260: hypothetical protein	196	0.00373514
ANACAC_01124: peptidase%2C M23 family	238	0.00378085	ANACAC_02532: SIS domain protein	197	0.0037542
ANACAC_01130: transcriptional regulator%2C DeoR family	238	0.00378085	ANACAC_00476: secondary thiamine-phosphate synthase enzyme	197	0.0037542
ANACAC_01951: 4Fe-4S binding domain protein	239	0.00379673	ANACAC_03552: nucleotidyltransferase domain protein	198	0.00377326
ANACAC_01998: acetyltransferase%2C GNAT family	239	0.00379673	ANACAC_01844: protein ExsB	198	0.00377326
ANACAC_00889: PTS system fructose-specific EIIABC component	239	0.00379673	ANACAC_01876: RNA polymerase principal sigma factor HrdB domain protein	198	0.00377326
ANACAC_01993: O-acetylhomoserine aminocarboxypropyltransferase/cysteine synthase	240	0.00381262	ANACAC_00562: hypothetical protein	198	0.00377326
ANACAC_01476: ABC transporter%2C ATP-binding protein	240	0.00381262	ANACAC_00496: PTS system sucrose-specific IIBC component	198	0.00377326
ANACAC_00260: hypothetical protein	240	0.00381262	ANACAC_03721: CAT RNA binding domain protein	198	0.00377326
ANACAC_02457: hypothetical protein	241	0.0038285	ANACAC_01380: hypothetical protein	199	0.00379232
ANACAC_01977: HTH domain protein	241	0.0038285	ANACAC_00728: phage tail tape measure protein%2C TP901 family	199	0.00379232
ANACAC_00562: hypothetical protein	241	0.0038285	ANACAC_02457: hypothetical protein	200	0.00381137
ANACAC_03687: ATP synthase F0%2C C subunit	242	0.00384439	ANACAC_00594: bacterial group 2 Ig-like protein	200	0.00381137
ANACAC_03048: hypothetical protein	242	0.00384439	ANACAC_00813: BRO family%2C N-terminal domain protein	200	0.00381137
ANACAC_00885: HAD hydrolase%2C family IA%2C variant 3	243	0.00386028	ANACAC_00824: phosphotransferase system%2C EIIC	200	0.00381137
ANACAC_03365: glycerate kinase	243	0.00386028	ANACAC_01699: ATP phosphoribosyltransferase	201	0.00383043
ANACAC_03047: hypothetical protein	243	0.00386028	ANACAC_01745: shikimate dehydrogenase	201	0.00383043
ANACAC_01752: LysR substrate binding domain protein	244	0.00387616	ANACAC_00915: hypothetical protein	201	0.00383043
ANACAC_00097: VanZ-like protein	244	0.00387616	ANACAC_01088: response regulator receiver domain protein	201	0.00383043
ANACAC_02605: thiamine diphosphokinase	245	0.00389205	ANACAC_03222: MutS domain V protein	201	0.00383043
ANACAC_01461: hypothetical protein	245	0.00389205	ANACAC_02166: 3-deoxy-7-phosphoheptulonate synthase	202	0.00384949
ANACAC_01478: hypothetical protein	245	0.00389205	ANACAC_01581: siroheme synthase domain protein	202	0.00384949
ANACAC_01027: phosphoenolpyruvate-dependent sugar phosphotransferase system%2C EIIA 2	245	0.00389205	ANACAC_01821: MATE efflux family protein	202	0.00384949
ANACAC_01088: response regulator receiver domain protein	245	0.00389205	ANACAC_00249: CAAX amino terminal protease family protein	202	0.00384949
ANACAC_00269: PTS system%2C glucitol/sorbitol-specific%2C IIC component	245	0.00389205	ANACAC_01913: tRNA (guanine-N(1)-)-methyltransferase	203	0.00386854
ANACAC_02675: putative sporulation protein YtaF	245	0.00389205	ANACAC_02681: prepilin-type cleavage/methylation N-terminal domain protein	204	0.0038876
ANACAC_03686: ATP synthase F0%2C B subunit	246	0.00390793	ANACAC_01187: hypothetical protein	204	0.0038876
ANACAC_01560: hypothetical protein	246	0.00390793	ANACAC_01073: response regulator receiver domain protein	204	0.0038876
ANACAC_01652: ImpB/MucB/SamB family protein	246	0.00390793	ANACAC_00470: electron transfer flavoprotein domain protein	204	0.0038876
ANACAC_03364: methyltransferase domain protein	246	0.00390793	ANACAC_01178: 4Fe-4S binding domain protein	205	0.00390666
ANACAC_03090: hypothetical protein	246	0.00390793	ANACAC_01189: response regulator receiver domain protein	205	0.00390666
ANACAC_02212: UbiC transcription regulator-associated domain protein	247	0.00392382	ANACAC_01414: DNA gyrase/topoisomerase IV%2C A subunit	205	0.00390666
ANACAC_00052: MATE efflux family protein	247	0.00392382	ANACAC_03094: SIS domain protein	205	0.00390666
ANACAC_03382: hypothetical protein	247	0.00392382	ANACAC_01984: sugar-specific transcriptional regulator%2C TrmB family	206	0.00392571
ANACAC_00158: hypothetical protein	248	0.0039397	ANACAC_01420: transcriptional regulator%2C LacI family	206	0.00392571
ANACAC_02065: hypothetical protein	249	0.00395559	ANACAC_01548: hypothetical protein	206	0.00392571
ANACAC_01187: hypothetical protein	249	0.00395559	ANACAC_01756: hypothetical protein	206	0.00392571
ANACAC_01219: RNA-binding protein%2C YhbY family	250	0.00397148	ANACAC_00512: methyltransferase domain protein	206	0.00392571
ANACAC_03540: hypothetical protein	250	0.00397148	ANACAC_03829: phosphoenolpyruvate-dependent sugar phosphotransferase system%2C EIIA 2	207	0.00394477
ANACAC_01605: 6-phospho 3-hexuloisomerase	250	0.00397148	ANACAC_00282: LrgA family protein	207	0.00394477
ANACAC_03387: 23S rRNA (uracil-5-)-methyltransferase RumA	250	0.00397148	ANACAC_00383: imidazole glycerol phosphate synthase%2C glutamine amidotransferase subunit	207	0.00394477
ANACAC_01073: response regulator receiver domain protein	251	0.00398736	ANACAC_00154: chloramphenicol O-acetyltransferase	207	0.00394477
ANACAC_00386: response regulator receiver domain protein	251	0.00398736	ANACAC_02856: pyrimidine-nucleoside phosphorylase	207	0.00394477
ANACAC_02602: hypothetical protein	252	0.00400325	ANACAC_00097: VanZ-like protein	209	0.00398288
ANACAC_01380: hypothetical protein	253	0.00401913	ANACAC_02120: tRNA (guanine-N(7)-)-methyltransferase	210	0.00400194
ANACAC_03579: YigZ family protein	253	0.00401913	ANACAC_00475: ThiF family protein	210	0.00400194
ANACAC_02972: hypothetical protein	253	0.00401913	ANACAC_03501: aminopeptidase I zinc metalloprotease (M18)	211	0.004021
ANACAC_01744: transcriptional regulator%2C AraC family	254	0.00403502	ANACAC_02860: LysM domain protein	211	0.004021
ANACAC_01420: transcriptional regulator%2C LacI family	256	0.00406679	ANACAC_02972: hypothetical protein	211	0.004021
ANACAC_01607: mannitol dehydrogenase domain protein	256	0.00406679	ANACAC_01757: hypothetical protein	212	0.00404005
ANACAC_01844: protein ExsB	256	0.00406679	ANACAC_00280: Holliday junction DNA helicase RuvA	212	0.00404005
ANACAC_00761: hypothetical protein	256	0.00406679	ANACAC_02740: YqeY-like protein	212	0.00404005
ANACAC_02868: anaerobic ribonucleoside-triphosphate reductase activating protein	256	0.00406679	ANACAC_03252: cell division ATP-binding protein FtsE	212	0.00404005
ANACAC_00471: acyl-CoA dehydrogenase%2C C-terminal domain protein	257	0.00408268	ANACAC_02588: 3-dehydroquinate synthase	213	0.00405911
ANACAC_00094: LytTr DNA-binding domain protein	257	0.00408268	ANACAC_02212: UbiC transcription regulator-associated domain protein	213	0.00405911
ANACAC_02059: tRNA(Ile)-lysidine synthetase	258	0.00409856	ANACAC_02065: hypothetical protein	213	0.00405911
ANACAC_01198: hydroxyethylthiazole kinase	258	0.00409856	ANACAC_01099: transcriptional regulator%2C MarR family	213	0.00405911
ANACAC_00557: ABC transporter%2C solute-binding protein	258	0.00409856	ANACAC_00449: Ser/Thr phosphatase family protein	213	0.00405911
ANACAC_01806: hypothetical protein	259	0.00411445	ANACAC_03382: hypothetical protein	213	0.00405911
ANACAC_01876: RNA polymerase principal sigma factor HrdB domain protein	260	0.00413034	ANACAC_03579: YigZ family protein	214	0.00407817
ANACAC_00745: DNA (cytosine-5-)-methyltransferase	260	0.00413034	ANACAC_03048: hypothetical protein	214	0.00407817
ANACAC_00045: putative CRISPR-associated protein%2C Csh1 family	260	0.00413034	ANACAC_01911: signal peptidase I	215	0.00409723
ANACAC_00755: BRO family%2C N-terminal domain protein	261	0.00414622	ANACAC_01027: phosphoenolpyruvate-dependent sugar phosphotransferase system%2C EIIA 2	215	0.00409723
ANACAC_00449: Ser/Thr phosphatase family protein	261	0.00414622	ANACAC_00547: ImpB/MucB/SamB family protein	215	0.00409723
ANACAC_00452: selenide%2C water dikinase	261	0.00414622	ANACAC_02868: anaerobic ribonucleoside-triphosphate reductase activating protein	215	0.00409723
ANACAC_02773: hypothetical protein	261	0.00414622	ANACAC_03216: HTH domain protein	215	0.00409723
ANACAC_01119: hypothetical protein	262	0.00416211	ANACAC_01607: mannitol dehydrogenase domain protein	216	0.00411628
ANACAC_03149: ABC transporter%2C ATP-binding protein	262	0.00416211	ANACAC_03165: dihydroxyacetone kinase%2C L subunit	216	0.00411628
ANACAC_02247: CRISPR-associated protein Cas5	263	0.00417799	ANACAC_02555: hypothetical protein	217	0.00413534
ANACAC_03485: kinase%2C PfkB family	263	0.00417799	ANACAC_02179: kinase%2C PfkB family	217	0.00413534
ANACAC_03756: ABC transporter%2C ATP-binding protein	263	0.00417799	ANACAC_00052: MATE efflux family protein	217	0.00413534
ANACAC_01333: putative rRNA large subunit m3Psi methyltransferase RlmH	265	0.00420977	ANACAC_02100: repeat protein	218	0.0041544
ANACAC_00101: thioesterase family protein	266	0.00422565	ANACAC_01605: 6-phospho 3-hexuloisomerase	218	0.0041544
ANACAC_02990: ABC transporter%2C ATP-binding protein	266	0.00422565	ANACAC_00782: phage minor capsid protein	218	0.0041544
ANACAC_02473: repeat protein	267	0.00424154	ANACAC_00158: hypothetical protein	218	0.0041544
ANACAC_02100: repeat protein	267	0.00424154	ANACAC_03533: hypothetical protein	219	0.00417345
ANACAC_00280: Holliday junction DNA helicase RuvA	267	0.00424154	ANACAC_01130: transcriptional regulator%2C DeoR family	220	0.00419251
ANACAC_02319: hypothetical protein	268	0.00425742	ANACAC_00084: putative permease	220	0.00419251
ANACAC_03487: myo-inositol catabolism protein IolB	268	0.00425742	ANACAC_01440: hypothetical protein	221	0.00421157
ANACAC_01178: 4Fe-4S binding domain protein	268	0.00425742	ANACAC_00045: putative CRISPR-associated protein%2C Csh1 family	222	0.00423062
ANACAC_01756: hypothetical protein	268	0.00425742	ANACAC_00156: EDD domain protein%2C DegV family	222	0.00423062
ANACAC_00507: bile acid transporter	268	0.00425742	ANACAC_02319: hypothetical protein	223	0.00424968
ANACAC_01984: sugar-specific transcriptional regulator%2C TrmB family	269	0.00427331	ANACAC_03085: ribonucleoside-diphosphate reductase%2C beta subunit	223	0.00424968
ANACAC_02102: hypothetical protein	269	0.00427331	ANACAC_01990: Vitamin B12 dependent methionine synthase%2C activation domain protein	224	0.00426874
ANACAC_01164: hypothetical protein	269	0.00427331	ANACAC_03502: hypothetical protein	224	0.00426874
ANACAC_01454: putative CDP-diacylglycerol--glycerol-3-phosphate 3-phosphatidyltransferase	269	0.00427331	ANACAC_00590: response regulator receiver domain protein	224	0.00426874
ANACAC_03533: hypothetical protein	269	0.00427331	ANACAC_02102: hypothetical protein	225	0.00428779
ANACAC_00615: hypothetical protein	269	0.00427331	ANACAC_02112: AP endonuclease%2C family 2	226	0.00430685
ANACAC_01143: hypothetical protein	270	0.00428919	ANACAC_02485: hypothetical protein	226	0.00430685
ANACAC_01914: 16S rRNA processing protein RimM	270	0.00428919	ANACAC_01143: hypothetical protein	226	0.00430685
ANACAC_00782: phage minor capsid protein	270	0.00428919	ANACAC_02317: DNA-binding helix-turn-helix protein	227	0.00432591
ANACAC_02948: ABC transporter%2C ATP-binding protein	270	0.00428919	ANACAC_01119: hypothetical protein	227	0.00432591
ANACAC_02179: kinase%2C PfkB family	271	0.00430508	ANACAC_03012: hypothetical protein	227	0.00432591
ANACAC_01619: oxidoreductase%2C NAD-binding domain protein	271	0.00430508	ANACAC_00885: HAD hydrolase%2C family IA%2C variant 3	228	0.00434496
ANACAC_00522: putative selenate reductase%2C FAD-binding subunit	271	0.00430508	ANACAC_00745: DNA (cytosine-5-)-methyltransferase	228	0.00434496
ANACAC_02633: glycosyl hydrolase family 25	271	0.00430508	ANACAC_02773: hypothetical protein	228	0.00434496
ANACAC_02860: LysM domain protein	271	0.00430508	ANACAC_02059: tRNA(Ile)-lysidine synthetase	229	0.00436402
ANACAC_01980: hypothetical protein	272	0.00432097	ANACAC_01656: DNA-3-methyladenine glycosylase I	229	0.00436402
ANACAC_03753: ABC transporter%2C ATP-binding protein	272	0.00432097	ANACAC_01884: HAD hydrolase%2C family IA%2C variant 3	229	0.00436402
ANACAC_02112: AP endonuclease%2C family 2	273	0.00433685	ANACAC_00910: Cof-like hydrolase	229	0.00436402
ANACAC_02180: 2-dehydro-3-deoxyphosphogluconate aldolase/4-hydroxy-2-oxoglutarate aldolase	273	0.00433685	ANACAC_00659: diguanylate cyclase (GGDEF) domain protein	229	0.00436402
ANACAC_01444: acetyltransferase%2C GNAT family	273	0.00433685	ANACAC_03686: ATP synthase F0%2C B subunit	230	0.00438308
ANACAC_01757: hypothetical protein	273	0.00433685	ANACAC_01454: putative CDP-diacylglycerol--glycerol-3-phosphate 3-phosphatidyltransferase	230	0.00438308
ANACAC_01773: hypothetical protein	273	0.00433685	ANACAC_01293: acyl-CoA thioester hydrolase%2C YbgC/YbaW family	231	0.00440213
ANACAC_03164: putative 3-hexulose-6-phosphate synthase	273	0.00433685	ANACAC_01477: ABC transporter%2C substrate-binding protein	231	0.00440213
ANACAC_01232: Branched-chain amino acid transport protein (AzlD)	275	0.00436862	ANACAC_03381: hypothetical protein	231	0.00440213
ANACAC_01434: hypothetical protein	275	0.00436862	ANACAC_03238: peptide chain release factor 2	231	0.00440213
ANACAC_02683: methylglyoxal synthase	276	0.00438451	ANACAC_01478: hypothetical protein	232	0.00442119
ANACAC_00402: hypothetical protein	276	0.00438451	ANACAC_03753: ABC transporter%2C ATP-binding protein	232	0.00442119
ANACAC_00915: hypothetical protein	277	0.0044004	ANACAC_03245: cytidine and deoxycytidylate deaminase zinc-binding region	232	0.00442119
ANACAC_00590: response regulator receiver domain protein	277	0.0044004	ANACAC_02602: hypothetical protein	233	0.00444025
ANACAC_01103: penicillinase repressor	278	0.00441628	ANACAC_00958: YbaK/EbsC protein	233	0.00444025
ANACAC_00086: hypothetical protein	278	0.00441628	ANACAC_02948: ABC transporter%2C ATP-binding protein	233	0.00444025
ANACAC_00516: transcriptional regulator%2C DeoR family	279	0.00443217	ANACAC_02180: 2-dehydro-3-deoxyphosphogluconate aldolase/4-hydroxy-2-oxoglutarate aldolase	234	0.00445931
ANACAC_00383: imidazole glycerol phosphate synthase%2C glutamine amidotransferase subunit	279	0.00443217	ANACAC_00557: ABC transporter%2C solute-binding protein	234	0.00445931
ANACAC_03116: 1-(5-phosphoribosyl)-5-[(5-phosphoribosylamino)methylideneamino]imidazole-4-carboxamide isomerase	279	0.00443217	ANACAC_00402: hypothetical protein	234	0.00445931
ANACAC_03165: dihydroxyacetone kinase%2C L subunit	279	0.00443217	ANACAC_00150: hypothetical protein	234	0.00445931
ANACAC_00659: diguanylate cyclase (GGDEF) domain protein	280	0.00444805	ANACAC_03387: 23S rRNA (uracil-5-)-methyltransferase RumA	234	0.00445931
ANACAC_00044: CRISPR-associated protein%2C CT1132 family	280	0.00444805	ANACAC_01940: TIGR00268 family protein	235	0.00447836
ANACAC_00058: hypothetical protein	280	0.00444805	ANACAC_01434: hypothetical protein	235	0.00447836
ANACAC_02637: hypothetical protein	282	0.00447983	ANACAC_03702: hypothetical protein	235	0.00447836
ANACAC_02312: resolvase%2C N-terminal domain protein	283	0.00449571	ANACAC_00894: hypothetical protein	235	0.00447836
ANACAC_03239: hypothetical protein	283	0.00449571	ANACAC_00094: LytTr DNA-binding domain protein	235	0.00447836
ANACAC_02485: hypothetical protein	284	0.0045116	ANACAC_02321: DNA-binding helix-turn-helix protein	236	0.00449742
ANACAC_02317: DNA-binding helix-turn-helix protein	285	0.00452748	ANACAC_00086: hypothetical protein	236	0.00449742
ANACAC_01413: DNA gyrase%2C B subunit%2C C-terminal domain protein	285	0.00452748	ANACAC_02311: hypothetical protein	237	0.00451648
ANACAC_03381: hypothetical protein	285	0.00452748	ANACAC_00441: septum formation protein Maf	237	0.00451648
ANACAC_00250: DNA-binding helix-turn-helix protein	286	0.00454337	ANACAC_02633: glycosyl hydrolase family 25	237	0.00451648
ANACAC_02647: radical SAM domain protein	286	0.00454337	ANACAC_00621: LPXTG-motif cell wall anchor domain protein	238	0.00453553
ANACAC_03258: citrate transporter	286	0.00454337	ANACAC_00306: pyridoxal phosphate enzyme%2C YggS family	238	0.00453553
ANACAC_03783: YheO-like protein	287	0.00455926	ANACAC_02080: hypothetical protein	239	0.00455459
ANACAC_01575: precorrin-4 C(11)-methyltransferase	287	0.00455926	ANACAC_01773: hypothetical protein	239	0.00455459
ANACAC_01788: RNA methyltransferase%2C RsmE family	287	0.00455926	ANACAC_01111: radical SAM domain protein	240	0.00457365
ANACAC_00911: single-stranded-DNA-specific exonuclease RecJ	287	0.00455926	ANACAC_00615: hypothetical protein	240	0.00457365
ANACAC_01599: 3-dehydroquinate synthase	288	0.00457514	ANACAC_00777: hypothetical protein	240	0.00457365
ANACAC_00894: hypothetical protein	290	0.00460691	ANACAC_00226: TIM-barrel protein%2C nifR3 family	240	0.00457365
ANACAC_00621: LPXTG-motif cell wall anchor domain protein	290	0.00460691	ANACAC_01476: ABC transporter%2C ATP-binding protein	241	0.0045927
ANACAC_00646: ATPase/histidine kinase/DNA gyrase B/HSP90 domain protein	290	0.00460691	ANACAC_01644: diguanylate cyclase (GGDEF) domain protein	241	0.0045927
ANACAC_01699: ATP phosphoribosyltransferase	291	0.0046228	ANACAC_01219: RNA-binding protein%2C YhbY family	242	0.00461176
ANACAC_01913: tRNA (guanine-N(1)-)-methyltransferase	291	0.0046228	ANACAC_02653: kinase domain protein	242	0.00461176
ANACAC_00777: hypothetical protein	291	0.0046228	ANACAC_02058: hypoxanthine phosphoribosyltransferase	243	0.00463082
ANACAC_02588: 3-dehydroquinate synthase	292	0.00463868	ANACAC_01560: hypothetical protein	243	0.00463082
ANACAC_01440: hypothetical protein	292	0.00463868	ANACAC_01792: transcriptional regulator%2C AraC family	243	0.00463082
ANACAC_00025: ABC transporter%2C ATP-binding protein	292	0.00463868	ANACAC_01806: hypothetical protein	244	0.00464987
ANACAC_00441: septum formation protein Maf	293	0.00465457	ANACAC_01103: penicillinase repressor	244	0.00464987
ANACAC_01189: response regulator receiver domain protein	294	0.00467046	ANACAC_00755: BRO family%2C N-terminal domain protein	244	0.00464987
ANACAC_01377: HTH domain protein	294	0.00467046	ANACAC_00761: hypothetical protein	244	0.00464987
ANACAC_02856: pyrimidine-nucleoside phosphorylase	295	0.00468634	ANACAC_00058: hypothetical protein	244	0.00464987
ANACAC_02120: tRNA (guanine-N(7)-)-methyltransferase	296	0.00470223	ANACAC_02733: hypothetical protein	244	0.00464987
ANACAC_01259: HD domain protein	296	0.00470223	ANACAC_02473: repeat protein	245	0.00466893
ANACAC_02947: hypothetical protein	296	0.00470223	ANACAC_00507: bile acid transporter	245	0.00466893
ANACAC_01676: hypothetical protein	297	0.00471811	ANACAC_03274: ribonuclease Z	245	0.00466893
ANACAC_03638: hypothetical protein	297	0.00471811	ANACAC_01785: hypothetical protein	246	0.00468799
ANACAC_02321: DNA-binding helix-turn-helix protein	298	0.004734	ANACAC_01013: hypothetical protein	246	0.00468799
ANACAC_01111: radical SAM domain protein	298	0.004734	ANACAC_03149: ABC transporter%2C ATP-binding protein	246	0.00468799
ANACAC_00473: transcriptional regulator%2C BlaI/MecI/CopY family	298	0.004734	ANACAC_03050: glycosyltransferase%2C group 2 family protein	247	0.00470704
ANACAC_00156: EDD domain protein%2C DegV family	298	0.004734	ANACAC_02346: nucleotidyltransferase domain protein	248	0.0047261
ANACAC_03761: hypothetical protein	298	0.004734	ANACAC_01619: oxidoreductase%2C NAD-binding domain protein	248	0.0047261
ANACAC_03502: hypothetical protein	299	0.00474989	ANACAC_02560: hypothetical protein	249	0.00474516
ANACAC_01535: cobalt ABC transporter%2C permease protein CbiQ	299	0.00474989	ANACAC_00473: transcriptional regulator%2C BlaI/MecI/CopY family	249	0.00474516
ANACAC_01734: hypothetical protein	299	0.00474989	ANACAC_02647: radical SAM domain protein	249	0.00474516
ANACAC_00306: pyridoxal phosphate enzyme%2C YggS family	299	0.00474989	ANACAC_02488: acetyltransferase%2C GNAT family	250	0.00476422
ANACAC_03238: peptide chain release factor 2	299	0.00474989	ANACAC_01980: hypothetical protein	250	0.00476422
ANACAC_01581: siroheme synthase domain protein	300	0.00476577	ANACAC_01232: Branched-chain amino acid transport protein (AzlD)	250	0.00476422
ANACAC_01644: diguanylate cyclase (GGDEF) domain protein	301	0.00478166	ANACAC_01461: hypothetical protein	250	0.00476422
ANACAC_00475: ThiF family protein	301	0.00478166	ANACAC_03484: hypothetical protein	251	0.00478327
ANACAC_01573: precorrin-3B C(17)-methyltransferase	302	0.00479754	ANACAC_01164: hypothetical protein	251	0.00478327
ANACAC_00910: Cof-like hydrolase	302	0.00479754	ANACAC_03687: ATP synthase F0%2C C subunit	252	0.00480233
ANACAC_02239: addiction module antitoxin%2C RelB/DinJ family	303	0.00481343	ANACAC_00941: transcriptional regulator%2C DeoR family	252	0.00480233
ANACAC_03252: cell division ATP-binding protein FtsE	303	0.00481343	ANACAC_01666: Mg chelatase-like protein	253	0.00482139
ANACAC_02488: acetyltransferase%2C GNAT family	304	0.00482932	ANACAC_00646: ATPase/histidine kinase/DNA gyrase B/HSP90 domain protein	253	0.00482139
ANACAC_02978: DNA-binding helix-turn-helix protein	304	0.00482932	ANACAC_00044: CRISPR-associated protein%2C CT1132 family	253	0.00482139
ANACAC_03085: ribonucleoside-diphosphate reductase%2C beta subunit	304	0.00482932	ANACAC_03412: hypothetical protein	253	0.00482139
ANACAC_03643: Acyl-coenzyme A:6-aminopenicillanic acid acyl-transferase	305	0.0048452	ANACAC_01444: acetyltransferase%2C GNAT family	254	0.00484044
ANACAC_02681: prepilin-type cleavage/methylation N-terminal domain protein	306	0.00486109	ANACAC_02683: methylglyoxal synthase	255	0.0048595
ANACAC_00150: hypothetical protein	306	0.00486109	ANACAC_02247: CRISPR-associated protein Cas5	255	0.0048595
ANACAC_03245: cytidine and deoxycytidylate deaminase zinc-binding region	307	0.00487697	ANACAC_01332: hypothetical protein	255	0.0048595
ANACAC_00454: hypothetical protein	308	0.00489286	ANACAC_00760: hypothetical protein	255	0.0048595
ANACAC_00321: tRNA dimethylallyltransferase	309	0.00490875	ANACAC_00553: ABC transporter%2C permease protein	255	0.0048595
ANACAC_03050: glycosyltransferase%2C group 2 family protein	309	0.00490875	ANACAC_00454: hypothetical protein	255	0.0048595
ANACAC_02080: hypothetical protein	310	0.00492463	ANACAC_00516: transcriptional regulator%2C DeoR family	255	0.0048595
ANACAC_00941: transcriptional regulator%2C DeoR family	310	0.00492463	ANACAC_01752: LysR substrate binding domain protein	256	0.00487856
ANACAC_02650: ATPase/histidine kinase/DNA gyrase B/HSP90 domain protein	310	0.00492463	ANACAC_00911: single-stranded-DNA-specific exonuclease RecJ	256	0.00487856
ANACAC_03093: PTS system%2C glucose subfamily%2C IIA component	310	0.00492463	ANACAC_00197: putative glycerol-3-phosphate cytidylyltransferase	256	0.00487856
ANACAC_02058: hypoxanthine phosphoribosyltransferase	311	0.00494052	ANACAC_03638: hypothetical protein	257	0.00489761
ANACAC_01792: transcriptional regulator%2C AraC family	311	0.00494052	ANACAC_01535: cobalt ABC transporter%2C permease protein CbiQ	259	0.00493573
ANACAC_00553: ABC transporter%2C permease protein	311	0.00494052	ANACAC_01083: 4Fe-4S binding domain protein	260	0.00495478
ANACAC_02113: response regulator receiver domain protein	312	0.0049564	ANACAC_02637: hypothetical protein	260	0.00495478
ANACAC_01012: riboflavin biosynthesis protein RibD	312	0.0049564	ANACAC_01651: flavin reductase	261	0.00497384
ANACAC_01212: response regulator receiver domain protein	313	0.00497229	ANACAC_00092: hypothetical protein	261	0.00497384
ANACAC_01414: DNA gyrase/topoisomerase IV%2C A subunit	313	0.00497229	ANACAC_01259: HD domain protein	262	0.0049929
ANACAC_00420: Cof-like hydrolase	313	0.00497229	ANACAC_01333: putative rRNA large subunit m3Psi methyltransferase RlmH	262	0.0049929
ANACAC_00077: transcriptional regulator%2C MarR family	313	0.00497229	ANACAC_02994: FAD binding domain in molybdopterin dehydrogenase	262	0.0049929
ANACAC_01804: DnaJ domain protein	314	0.00498817	ANACAC_02338: putative translation elongation factor G	264	0.00503101
ANACAC_01911: signal peptidase I	314	0.00498817	ANACAC_02792: xylulokinase	265	0.00505007
ANACAC_00954: hypothetical protein	314	0.00498817	ANACAC_03163: DAK1 domain protein	265	0.00505007
ANACAC_01370: putative sugar-binding domain protein	315	0.00500406	ANACAC_01005: ApbE family protein	266	0.00506912
ANACAC_00512: methyltransferase domain protein	315	0.00500406	ANACAC_00420: Cof-like hydrolase	266	0.00506912
ANACAC_00046: CRISPR-associated endoribonuclease Cas6	316	0.00501995	ANACAC_00006: POTRA domain protein%2C FtsQ-type	267	0.00508818
ANACAC_03031: putative sugar-binding domain protein	316	0.00501995	ANACAC_02895: dTDP-4-dehydrorhamnose 3%2C5-epimerase	268	0.00510724
ANACAC_01666: Mg chelatase-like protein	318	0.00505172	ANACAC_03462: putative sugar-binding domain protein	269	0.0051263
ANACAC_03167: oxidoreductase%2C aldo/keto reductase family protein	320	0.00508349	ANACAC_01657: 6-O-methylguanine DNA methyltransferase%2C DNA binding domain protein	270	0.00514535
ANACAC_01817: hypothetical protein	321	0.00509938	ANACAC_00362: acylphosphatase	270	0.00514535
ANACAC_03742: MATE efflux family protein	321	0.00509938	ANACAC_00025: ABC transporter%2C ATP-binding protein	270	0.00514535
ANACAC_03012: hypothetical protein	321	0.00509938	ANACAC_02630: hypothetical protein	270	0.00514535
ANACAC_01816: anti-sigma-V factor RsiV	322	0.00511526	ANACAC_02947: hypothetical protein	270	0.00514535
ANACAC_01884: HAD hydrolase%2C family IA%2C variant 3	322	0.00511526	ANACAC_03000: repeat protein	270	0.00514535
ANACAC_01651: flavin reductase	323	0.00513115	ANACAC_02053: MATE efflux family protein	271	0.00516441
ANACAC_01794: sulfite reductase%2C subunit C	323	0.00513115	ANACAC_00101: thioesterase family protein	271	0.00516441
ANACAC_03105: hypothetical protein	324	0.00514703	ANACAC_01370: putative sugar-binding domain protein	272	0.00518347
ANACAC_01990: Vitamin B12 dependent methionine synthase%2C activation domain protein	325	0.00516292	ANACAC_01573: precorrin-3B C(17)-methyltransferase	272	0.00518347
ANACAC_00024: hypothetical protein	326	0.00517881	ANACAC_03669: hypothetical protein	272	0.00518347
ANACAC_00092: hypothetical protein	327	0.00519469	ANACAC_03137: hypothetical protein	272	0.00518347
ANACAC_03412: hypothetical protein	327	0.00519469	ANACAC_03162: 6-phospho 3-hexuloisomerase	272	0.00518347
ANACAC_02572: hypothetical protein	329	0.00522646	ANACAC_02117: sugar-binding domain protein	273	0.00520252
ANACAC_01574: CbiG	329	0.00522646	ANACAC_03239: hypothetical protein	273	0.00520252
ANACAC_02567: hypothetical protein	330	0.00524235	ANACAC_03793: thioredoxin	274	0.00522158
ANACAC_00554: ABC transporter%2C permease protein	330	0.00524235	ANACAC_02504: hypothetical protein	274	0.00522158
ANACAC_02504: hypothetical protein	331	0.00525823	ANACAC_01746: TRAP transporter solute receptor%2C DctP family	275	0.00524064
ANACAC_01681: flavoprotein family protein	331	0.00525823	ANACAC_00250: DNA-binding helix-turn-helix protein	275	0.00524064
ANACAC_00006: POTRA domain protein%2C FtsQ-type	331	0.00525823	ANACAC_03031: putative sugar-binding domain protein	275	0.00524064
ANACAC_02895: dTDP-4-dehydrorhamnose 3%2C5-epimerase	331	0.00525823	ANACAC_02239: addiction module antitoxin%2C RelB/DinJ family	276	0.00525969
ANACAC_02953: pyridine nucleotide-disulfide oxidoreductase	331	0.00525823	ANACAC_01697: imidazoleglycerol-phosphate dehydratase	276	0.00525969
ANACAC_02463: hydrolase%2C NUDIX family	333	0.00529001	ANACAC_00093: CobW/P47K family protein	276	0.00525969
ANACAC_00758: hypothetical protein	333	0.00529001	ANACAC_02074: ankyrin repeat protein	277	0.00527875
ANACAC_00852: glyoxalase family protein	333	0.00529001	ANACAC_01413: DNA gyrase%2C B subunit%2C C-terminal domain protein	277	0.00527875
ANACAC_02346: nucleotidyltransferase domain protein	334	0.00530589	ANACAC_02979: hypothetical protein	277	0.00527875
ANACAC_03501: aminopeptidase I zinc metalloprotease (M18)	334	0.00530589	ANACAC_01949: transcriptional regulator%2C HxlR family	278	0.00529781
ANACAC_01618: hypothetical protein	334	0.00530589	ANACAC_01212: response regulator receiver domain protein	278	0.00529781
ANACAC_01148: L-lactate dehydrogenase	335	0.00532178	ANACAC_03375: hydrolase%2C alpha/beta domain protein	278	0.00529781
ANACAC_00866: transcriptional regulator%2C DeoR family	335	0.00532178	ANACAC_01794: sulfite reductase%2C subunit C	279	0.00531686
ANACAC_02338: putative translation elongation factor G	336	0.00533766	ANACAC_01817: hypothetical protein	279	0.00531686
ANACAC_03669: hypothetical protein	336	0.00533766	ANACAC_00954: hypothetical protein	279	0.00531686
ANACAC_01747: TRAP transporter%2C DctM subunit	337	0.00535355	ANACAC_00560: HAD hydrolase%2C family IA%2C variant 3	279	0.00531686
ANACAC_03163: DAK1 domain protein	337	0.00535355	ANACAC_01954: transcriptional regulator%2C DeoR family	280	0.00533592
ANACAC_02431: putative TIGR02646 family protein	338	0.00536944	ANACAC_02463: hydrolase%2C NUDIX family	282	0.00537403
ANACAC_01954: transcriptional regulator%2C DeoR family	338	0.00536944	ANACAC_01180: LysR substrate binding domain protein	282	0.00537403
ANACAC_00529: hypothetical protein	338	0.00536944	ANACAC_01650: flavodoxin	282	0.00537403
ANACAC_00091: serine-type D-Ala-D-Ala carboxypeptidase	338	0.00536944	ANACAC_01747: TRAP transporter%2C DctM subunit	282	0.00537403
ANACAC_03162: 6-phospho 3-hexuloisomerase	338	0.00536944	ANACAC_00852: glyoxalase family protein	282	0.00537403
ANACAC_02053: MATE efflux family protein	339	0.00538532	ANACAC_03783: YheO-like protein	283	0.00539309
ANACAC_01820: cysteine synthase A	339	0.00538532	ANACAC_00698: hypothetical protein	283	0.00539309
ANACAC_02696: cyclic nucleotide-binding domain protein	340	0.00540121	ANACAC_00037: CRISPR-associated RAMP protein%2C Cmr4 family	283	0.00539309
ANACAC_00514: 4-phosphoerythronate dehydrogenase	340	0.00540121	ANACAC_00104: transcriptional regulator%2C DeoR family	283	0.00539309
ANACAC_00322: putative cytidine deaminase	340	0.00540121	ANACAC_00143: Sigma-70 region 2	283	0.00539309
ANACAC_00197: putative glycerol-3-phosphate cytidylyltransferase	340	0.00540121	ANACAC_02538: transporter gate domain protein	284	0.00541215
ANACAC_02726: mannitol dehydrogenase domain protein	340	0.00540121	ANACAC_02113: response regulator receiver domain protein	285	0.00543121
ANACAC_01532: cobalamin biosynthesis protein CbiM	342	0.00543298	ANACAC_00321: tRNA dimethylallyltransferase	285	0.00543121
ANACAC_01656: DNA-3-methyladenine glycosylase I	342	0.00543298	ANACAC_00322: putative cytidine deaminase	285	0.00543121
ANACAC_00698: hypothetical protein	343	0.00544887	ANACAC_00162: Cyclopropane-fatty-acyl-phospholipid synthase	285	0.00543121
ANACAC_03274: ribonuclease Z	343	0.00544887	ANACAC_03090: hypothetical protein	285	0.00543121
ANACAC_01785: hypothetical protein	344	0.00546475	ANACAC_01681: flavoprotein family protein	286	0.00545026
ANACAC_00560: HAD hydrolase%2C family IA%2C variant 3	344	0.00546475	ANACAC_03643: Acyl-coenzyme A:6-aminopenicillanic acid acyl-transferase	286	0.00545026
[truncated: 1,755 more rows]
